# Supplementary material for: Insights into the Regulation of DMSP Synthesis in the Diatom Thalassiosira pseudonana through APR Activity, Proteomics and Gene Expression Analyses on Cells Acclimating to Changes in Salinity, Light and Nitrogen
Source: PLoS One. 2014 Apr 14;9(4):e94795. doi: 10.1371/journal.pone.0094795 (PMC3986220; doi:10.1371/journal.pone.0094795)
Supplement: Table S2 — Proteins changed in abundance under increased salinity, increased light intensity or nitrogen starvation. (XLSX) [file pone.0094795.s005.xlsx]

## Sheet: Sheet1
Supplementary Table S2
Proteins that changed (>1.5 fold, q<0.05) in abundance under increased salinity, increased light intensity or nitrogen starvation. Identification was made by mass fingerprint and the calibrated spectra were searched against a monthly updated copy of the SPtrEMBL database, using an in-house version (v2.2) of the MASCOT search tool (reference: http://www.matrixscience.com), a mascot score > 53 indi…
				Protein Identification									Increased Salinity									Increased Light Intensity									Nitrogen Starvation
	Spot Coordinates												10 psu			35 psu						50 µmol photons m-2 s-1			1000 µmol photons m-2 s-1						N-Replete			N-Limited
	X	Y											Mean	Stdev		Mean	Stdev		Fold Change	T-test	FDR	Mean	Stdev		Mean	Stdev		Fold Change	T-test	FDR	Mean	Stdev		Mean	Stdev		Fold Change	T-test	FDR
eID: 00002	887	918		B8C871	644	Adenosine kinase	36444	4.7	9	42	104		296804	11329.4		695993	14611.6		2.34495	3.30977e-05	0.0178562	421037	21688.9		491230	27664.5		1.16672	0.012926	0.0557885	654186	64027.4		700805	47830.2		1.07126	0.184741	0.245487
eID: 00011 [N]	1861	407		B8BZ06	262125	Nitrite reductase-ferredoxin dependent	60279	5.53	21	44	152		308314	16292.4		441000	68494.9		1.43036	0.0414996	0.126573	518670	26082.9		651523	155363		1.25614	0.10895	0.195928	540839	50042.7		315424	24013.5		-1.71464	0.00107634	0.0161301
eID: 00012 [N]	1879	654		B8CDB3	10234	Geranyl-geranyl reductase [MB]	47599	5.76	17	46	208		4.49251e+06	532982		5.13259e+06	498119		1.14248	0.131437	0.258325	5.63003e+06	496976		4.28546e+06	920690		-1.31375	0.0450097	0.102809	6.49784e+06	773125		2.79443e+06	80807.3		-2.32529	0.00058822	0.0119753
eID: 00016 [N]	736	961		B8LC08	8778	Pyruvate dehydrogenase	36762	4.69	11	34	115		520087	14277.2		655239	35966.4		1.25986	0.00834609	0.0818676	696907	81162.5		738026	50938.3		1.059	0.249308	0.316179	620595	44308		1.29488e+06	85989.2		2.08652	0.000134957	0.0062124
eID: 00021 [N]	2109	837		B8BVN4	268374	Pyruvate dehydrogenase	42216	6.11	9	30	67		285288	32153.5		340476	35440.1		1.19345	0.088454	0.200508	387519	73876.6		497515	25281.2		1.28385	0.0356057	0.0930823	422557	40792.9		753346	62465.1		1.78283	0.000773017	0.0143808
eID: 00027 [N]	715	655		B8C8L8	24060	Oxidoreductase [MC]	48598	4.9	8	18	69		1.72984e+06	275387		1.94378e+06	221619		1.12368	0.20117	0.317343	3.11848e+06	321186		1.77788e+06	300135		-1.75404	0.00308062	0.0309971	1.835e+06	67735.3		762674	102514		-2.406	5.58226e-05	0.00613189
eID: 00030 [N]	950	1002		B8BUF7	21290	N-acetyl-gamma-glutamyl-phosphate reductase	38732	4.98	7	23	105		1.20311e+06	43374.5		1.1606e+06	185010		-1.03663	0.390461	0.440748	1.21296e+06	114674		1.259e+06	92647.4		1.03795	0.308655	0.366445	1.16558e+06	104324		2.02377e+06	135056		1.73629	0.000478392	0.0113302
eID: 00032 [N]	1501	120		B8BYW8/B8LCG0	268546/30193	Phosphoenolpyruvate carboxylase/Urease	98264	5.5	32	40	399		191466	16789.8		326781	26110.5		1.70673	0.00398702	0.0660719	245129	45119.9		356985	54380.3		1.45632	0.0259043	0.080088	341464	42236.3		552424	51682.9		1.61781	0.00270931	0.0230184
eID: 00033 [N]	533	835		B8LDQ8	15093	Serine carboxypeptidase	44464	4.67	7	26	67		596165	94273.1		526531	35941.5		-1.13225	0.152597	0.275339	715774	92356.7		649427	122429		-1.10216	0.24766	0.316179	529349	65684.1		1.07565e+06	111617		2.03203	0.000933199	0.0155429
eID: 00034 [N]	1076	599		B8C553	28496	Adenosylhomocysteinase	53073	5.06	33	61	338		5.32103e+06	511246		1.38941e+07	1.45985e+06		2.61116	0.00232125	0.0569233	7.33346e+06	911081		9.41001e+06	903203		1.28316	0.0243176	0.0764975	1.3496e+07	1.59102e+06		7.97453e+06	437702		-1.69239	0.00220342	0.0210398
eID: 00035 [N]	1410	318		B8CC92	24812	Oxidoreductase [MC]	48349	5.96	13	43	115		66467.8	7824.14		90187	5174.1		1.35685	0.012308	0.0934893	69153	9230.7		103788	12306.1		1.50085	0.00877306	0.0473158	71879.6	18344		154353	24747.8		2.14739	0.00487732	0.0297323
eID: 00041	1523	752		B8BZ35	22208	Class V aminotransferase [MBC]	51899	6.21	22	56	210		1.43854e+06	81157.8		979817	122052		-1.46817	0.00986764	0.0878784	1.05296e+06	58038.9		823441	23732.4		-1.27873	0.00158483	0.0237365	718034	102951		1.19236e+06	198117		1.66059	0.010605	0.0431804
eID: 00065	391	1724		B8CFW3	38583	Fucoxanthin chlorophyll a/c protein 1	20341	4.47	5	40	69		7.39743e+06	49145.4		5.4539e+06	207740		-1.35636	0.000567792	0.0408432	1.53384e+07	1.12641e+06		6.45789e+06	433891		-2.37514	0.000109258	0.0118406	6.36581e+06	1.11736e+06		6.50135e+06	862579		1.02129	0.43799	0.451808
ID: 00283 [N]	1936	84		B8C1A4	262083	ABC cassette-containing protein	104747	6.09	28	31	179		1.64878e+06	273720		3.28945e+06	1.45438e+06		1.99508	0.115261	0.242429	2.05597e+06	445321		1.92648e+06	256080		-1.06722	0.342466	0.393272	4.55605e+06	375161		2.37963e+06	692853		-1.9146	0.00437356	0.0285204
ID: 00415 [N]	1007	90		B8BTJ8	26941	NADPH nitrite reductase	110842	4.98	8	8	98		288220	71383.5		467236	110376		1.62111	0.0711068	0.176377	540302	104846		338899	108234		-1.59429	0.0407933	0.0986906	650465	50274.3		216414	34326.3		-3.00566	0.000123518	0.0062124
ID: 00564 [N]	1510	132		B8BYW8	268546	Phosphoenolpyruvate carboxylase	98264	5.5	35	40	299		381569	3395.62		665035	194321		1.7429	0.0726403	0.178947	601369	23265.4		818333	103513		1.36078	0.0119846	0.0547302	950663	126054		2.40876e+06	332794		2.53377	0.00104105	0.0161301
ID: 00568 [N]	818	126		B8C3V9	268965	Aconitase hydratase 2	95104	4.8	32	44	254		1.31541e+06	92452.9		1.40896e+06	161031		1.07112	0.261197	0.355081	1.05734e+06	115436		1.36332e+06	231189		1.28938	0.0547881	0.117762	1.2465e+06	99601.8		2.12506e+06	164718		1.70482	0.000692577	0.0131104
ID: 00569 [N]	1452	120		B8BYW8	268546	Phosphoenolpyruvate carboxylase	98264	5.5	31	35	281		444746	9284.65		555612	9582.21		1.24928	0.000513804	0.0408432	452579	43535		727014	37307.8		1.60638	0.000577799	0.0181202	514472	58874.9		1.29814e+06	94788.3		2.52324	0.000131055	0.0062124
ID: 00573 [N]	1464	130		B8BYW8	268546	Phosphoenolpyruvate carboxylase	98264	5.5	34	39	322		776250	25090.2		1.0288e+06	168606		1.32535	0.0697569	0.174635	896352	85830.1		1.20823e+06	13650		1.34794	0.00170507	0.0244333	1.31984e+06	213655		2.36375e+06	219600		1.79093	0.0020627	0.0208004
ID: 00586 [N]	837	140		B8C3V9	268965	Aconitase hydratase 2	95104	4.8	33	46	309		2.05527e+06	378821		2.90483e+06	355525		1.41336	0.0415873	0.126573	2.39541e+06	177886		2.78236e+06	471084		1.16154	0.126996	0.215545	2.77538e+06	364979		4.48433e+06	164213		1.61576	0.000891227	0.0155429
ID: 00587	1559	114		B8BYW8	268546	Phosphoenolpyruvate carboxylase	98264	5.5	16	20	107		72719.2	15091.5		105926	23299.4		1.45665	0.090257	0.203739	82217.3	5527.75		118752	15298.5		1.44437	0.00884388	0.0473158	104644	35924.2		205830	37640.1		1.96696	0.0140438	0.0499155
ID: 00660 [N]	1871	137		B8CEC4	25299	Nitrate reductase [MBC]	102141	5.84	16	19	152		77322.8	480.242		161305	56685.9		2.08613	0.0705019	0.175685	159184	44195.8		181064	58685.6		1.13745	0.316578	0.371695	715645	57017.6		73885.7	15057.4		-9.68584	2.3328e-05	0.00419516
ID: 00662 [N]	2031	147		B8CEC4	25299	Nitrate reductase [MBC]	102141	5.84	9	11	78		215153	98772.6		713770	313126		3.3175	0.0641837	0.164499	689941	141819		588467	252535		-1.17244	0.288361	0.349513	1.76659e+06	110829		164842	34470.8		-10.7169	9.08401e-06	0.00419516
ID: 00667 [N]	1946	142		B8CEC4	25299	Nitrate reductase [MBC]	102141	5.84	13	12	122		272533	43155.3		781782	321339		2.86858	0.0622879	0.160958	760189	23818.1		694869	194432		-1.094	0.297255	0.356376	2.11623e+06	184942		240203	88580.6		-8.81015	4.63461e-05	0.00613189
ID: 00786 [N]	651	158		B8C306	22763	Predicted protein	91375	4.72	7	8	59		237839	51598.6		196462	69910.7		-1.21061	0.266091	0.357105	118426	41342.8		255141	71402.1		2.15444	0.022734	0.0738854	124339	9173.38		225623	36116.4		1.81458	0.00462719	0.0286939
ID: 00796 [N]	1800	175		B8C469	269148	Translation factor tu domain 2	92739	5.94	11	13	115		1.95927e+06	146192		2.14512e+06	207927		1.09486	0.180799	0.299631	1.59848e+06	105119		1.51131e+06	227401		-1.05768	0.289621	0.349553	3.2118e+06	490674		1.65152e+06	25291		-1.94476	0.00266337	0.0229509
ID: 00801 [N]	1738	161		B8C469	269148	Translation factor tu domain 2	92739	5.94	19	26	101		666212	47047.8		486070	31442.5		-1.37061	0.0066245	0.0755055	407159	58303.5		351097	84695.2		-1.15968	0.199226	0.281014	664152	74088.1		399723	66414.9		-1.66153	0.00500367	0.0301618
ID: 00863 [N]	811	168		B8BWS4	21595	PDZ domain containing protein [MC]	119695	4.56	18	19	122		245625	111404		160947	38932.7		-1.52613	0.143305	0.265248	178673	47087		299742	26291.9		1.6776	0.008858	0.0473158	212053	16732.4		406198	53730.9		1.91555	0.00197077	0.0204467
ID: 00886 [N]	789	166		B8BWS4	21595	PDZ domain containing protein [MC]	119695	4.56	16	19	74		37442.6	17008.6		34573.1	1314.89		-1.083	0.385595	0.437955	27857.7	8333.38		64684.2	1659.76		2.32195	0.000842564	0.0181825	29800.7	7599.52		66875	10482.4		2.24407	0.00385391	0.0268282
ID: 00890 [N]	836	179		B8BWS4	21595	PDZ domain containing protein [MC]	119695	4.56	9	7	56		549078	131429		466100	39581.2		-1.17802	0.17545	0.29305	385115	16276.5		559212	64601.9		1.45206	0.00530369	0.0374032	450981	125496		950028	91301.5		2.10658	0.00254566	0.0225145
ID: 01041 [N]	1954	206		B8BZG6	13254	RNA helicase	50273	7.27	16	40	127		193390	60256.7		227960	72838.6		1.17876	0.31042	0.38677	172115	31681.5		146904	61560.1		-1.17162	0.28123	0.343433	334247	20222.5		146547	42497.1		-2.28082	0.00115182	0.0165708
ID: 01262 [N]	1353	243		B8C663	23175	Acetolactate synthase [MB]	90246	5.46	8	10	92		203724	15773.6		278808	54067		1.36856	0.0827667	0.193721	255587	39265.7		172164	23682.1		-1.48455	0.0172385	0.066668	380811	69774		192832	2140.79		-1.97484	0.00477997	0.0293044
ID: 01338 [N]	1676	258		B8BR03	1456	Isocitrate dehydrogenase	74331	5.65	24	41	192		224479	34248.3		326171	22295.5		1.45301	0.012755	0.094265	366754	11455.4		316025	41933		-1.16052	0.056664	0.119415	400764	27305.5		648424	79925.2		1.61797	0.0035433	0.025628
ID: 01353	1092	259		B8CCN5	37294	Putative uncharacterized protein; Flags: Fragm	63400	8.29	19	30	133		277468	12796.6		255824	14836.3		-1.0846	0.0966604	0.21285	313201	33199.7		189598	23019.6		-1.65192	0.00304518	0.0309971	218743	13900.7		127741	12784.6		-1.7124	0.000563319	0.0116889
ID: 01527 [N]	992	357		B8BTR4	21175	Transketolase	72061	5	28	48	242		1.30552e+07	2.2111e+06		1.49552e+07	1.45969e+06		1.14553	0.159526	0.281961	1.77362e+07	935478		1.5029e+07	896266		-1.18013	0.0111849	0.0527918	1.86466e+07	2.38047e+06		1.20204e+07	424101		-1.55124	0.00449695	0.0286939
ID: 01532 [N]	1970	295		B8BQU3	26678	Transketolase	78558	5.86	13	20	108		279615	1110.83		295036	21666.4		1.05515	0.205171	0.321305	240217	17674.1		232789	9947.84		-1.03191	0.280149	0.342722	263037	16376.1		429805	49190.2		1.63401	0.00254263	0.0225145
ID: 01603	876	318		B8BTR4	21175	Transketolase	72061	5	24	44	201		1.44455e+06	240393		1.03001e+06	230681		-1.40247	0.0737876	0.179722	581431	85058.1		1.8589e+06	377946		3.19711	0.00232374	0.0284922	868602	81206.8		758841	116947		-1.14464	0.126354	0.192022
ID: 01616 [N]	844	317		B8C7D5	29228	1-hydroxy-2-methyl-2-(E)-butenyl-4-diphosphate synthase [MBC]	76371	4.85	20	30	154		1.0133e+06	6626.17		864277	128158		-1.17242	0.108447	0.230798	1.09141e+06	35752.3		1.15696e+06	216379		1.06006	0.315986	0.371404	1.24025e+06	96422.6		627238	76429.4		-1.97732	0.000495757	0.0113302
ID: 01635 [N]	1611	320		B5YMM4	270312	1-deoxy-D-xylulose-5-phosphate synthase [MB]	81321	5.72	11	16	144		354216	6793.85		471101	41230.9		1.32998	0.0162453	0.10074	504108	50467.3		350155	57007.6		-1.43967	0.0124223	0.0555761	617223	62176.1		287836	13241.5		-2.14436	0.000426538	0.0109395
ID: 01666 [N]	1179	357		B8CGK1	270138	Glutamine synthetase type III [MBC]	69526	5.14	33	59	284		6.10289e+06	82270.6		8.08425e+06	370417		1.32466	0.00288618	0.0582396	8.41867e+06	537997		7.80101e+06	375595		-1.07918	0.0891662	0.171193	7.42882e+06	543098		1.21019e+07	955188		1.62904	0.000904857	0.0155429
ID: 01678 [N]	1213	354		B8CGK1	270138	Glutamine synthetase type III [MBC]	69526	5.14	25	41	216		4.51521e+06	277851		6.58348e+06	492467		1.45807	0.00678779	0.0755055	7.13721e+06	126298		6.80162e+06	474272		-1.04934	0.150923	0.24027	6.32541e+06	509582		9.57213e+06	470411		1.51328	0.000628815	0.0125647
ID: 01701 [N]	1253	332		B8CGK1	270138	Glutamine synthetase type III [MBC]	69526	5.14	17	37	138		337721	43613.4		489871	20981.9		1.45052	0.0059974	0.0755055	470107	14770.7		542731	92993.7		1.15448	0.126259	0.21516	393628	35630.7		631775	62916.4		1.605	0.0023338	0.0218971
ID: 02015 [N]	1943	418		B8BZ06	262125	Nitrite reductase-ferredoxin dependent	60279	5.53	26	47	299		1.16554e+06	30577.9		2.54837e+06	135086		2.18643	0.000433608	0.0408432	3.43313e+06	179653		2.65283e+06	382954		-1.29414	0.0165277	0.0653237	3.28328e+06	309792		893966	56262.9		-3.67271	9.67558e-05	0.0062124
ID: 02032	1650	408		B8BRD0	39187	T-complex protein 1 gamma subunit	62273	5.5	18	28	112		573153	40541.2		817663	44903.1		1.4266	0.00430935	0.0660719	653346	60021.8		973348	58431.3		1.48979	0.00135254	0.0237365	849309	63413.9		805830	36612.5		-1.05396	0.180931	0.242625
ID: 02033 [N]	1837	409		B8BZ06	262125	Nitrite reductase-ferredoxin dependent	60279	5.53	19	37	184		434737	4631.66		623868	62598.8		1.43505	0.0135732	0.095722	1.08548e+06	87865.6		786395	51844.7		-1.38032	0.00354624	0.0329861	920348	34970.6		302648	26590.7		-3.04098	8.43374e-06	0.00419516
ID: 02043 [N]	1748	407		B8BZ06	262125	Nitrite reductase-ferredoxin dependent	60279	5.53	9	21	91		338097	1148.73		427087	28645.8		1.26321	0.0125819	0.094265	423982	53826.6		711135	70812.1		1.67728	0.00250958	0.0285826	484223	21785.7		248046	51948.3		-1.95215	0.000954849	0.0156103
ID: 02072 [N]	1283	423		B8CCT7	42475	Succinate dehydrogenase flavoprotein subunit	69717	5.6	16	27	121		503937	20049.2		408692	18633.7		-1.23305	0.00604314	0.0755055	429060	43154.3		471167	112399		1.09814	0.288686	0.349513	403407	62854.3		721603	67364.3		1.78877	0.00196291	0.0204467
ID: 02077 [N]	1240	419		B8CCT7	42475	Succinate dehydrogenase flavoprotein subunit	69717	5.6	9	16	57		402997	16382.8		371969	7163.42		-1.08341	0.0275765	0.113569	336666	49432		432770	27011		1.28546	0.0208807	0.071452	318800	36739.2		603187	94674.9		1.89205	0.00416858	0.0280774
ID: 02177	834	425		B8BQQ3	20797	S-adenosylmethionine (SAM)- dependent Methyltransferase [MBC]	65523	4.85	19	39	165		58670	13709		209430	26199.1		3.56964	0.00271687	0.0573687	82507	14595.9		103893	10336.1		1.2592	0.0535498	0.11556	138622	45878.6		46248.5	10263		-2.99733	0.0135978	0.0492349
ID: 02195 [N]	1460	439		B8BWJ8	32805	ATPase AAA [MBC]	23235	5.52	8	39	91		307597	19517.6		329969	25815.2		1.07273	0.190326	0.305922	337282	33171.7		382461	38282.3		1.13395	0.0986382	0.184455	345104	57710.7		625461	52181.8		1.81238	0.00167935	0.0189278
ID: 02241 [N]	1528	441		B8C4A8	269160	Glutamate synthase, NADH/NADPH, small subunit [MB]	51537	5.23	11	23	108		99600.6	12485		38312.8	3951.3		-2.59967	0.00170907	0.0559396	38113	11665.6		67735	7921.73		1.77722	0.0109968	0.0527918	35217.1	6575.45		103259	16110.7		2.93206	0.00124005	0.0172266
ID: 02242 [N]	1566	450		B8C4A8	269160	Glutamate synthase, NADH/NADPH, small subunit [MB]	51537	5.23	9	17	91		557727	103487		518901	19979.7		-1.07482	0.270791	0.361613	687366	32550		690696	35966.2		1.00485	0.455538	0.465901	543215	20617.9		946262	68764.2		1.74197	0.000313086	0.00925623
ID: 02250 [N]	461	452		B8BUM6	268280	Dihydrolipoamide s-acetyltransferase	52743	4.58	10	21	135		617039	31264.6		461752	112894		-1.3363	0.0839069	0.194282	1.18967e+06	554287		771704	127249		-1.54162	0.135993	0.224529	572886	90832.2		1.11694e+06	73632.5		1.94968	0.000643677	0.0126278
ID: 02252 [N]	1641	453		B8C4A8	269160	Glutamate synthase, NADH/NADPH, small subunit [MB]	51537	5.23	18	40	197		624132	139139		671918	71570.6		1.07656	0.317353	0.390449	672417	39597.5		765035	48451.5		1.13774	0.0311979	0.0872086	744315	109179		1.34252e+06	163452		1.80369	0.00310353	0.0243352
ID: 02276 [N]	1785	467		B8BZI8	270365	Suphite reductase [MBC]	76723	6.17	31	45	276		1.12178e+06	136007		1.35855e+06	246201		1.21107	0.157824	0.280437	1.94011e+06	166370		2.06093e+06	183559		1.06228	0.222905	0.299832	1.71641e+06	255597		2.66998e+06	44664.3		1.55556	0.00156148	0.0187204
ID: 02295 [N]	1834	455		B8C0H3	22464	Fumarate hydratase	68151	6.06	11	28	139		48439.7	4455.31		47309.8	1984.58		-1.02388	0.355599	0.418877	56212.9	9535.71		63070.8	4788.63		1.122	0.164006	0.2515	54848	2604.28		136794	11684.4		2.49405	0.000144874	0.0062124
ID: 02405 [N]	996	489		B8BYQ5	21916	Predicted protein	59917	5.05	13	31	113		623230	156134		505994	28503.7		-1.23169	0.130801	0.258325	566579	61932.1		620857	23488.3		1.0958	0.114403	0.202694	559439	28159.2		902165	93521.6		1.61262	0.00185157	0.0200342
ID: 02500 [N]	1410	511		B8CB34	37071	Orotate phosphoribosyltransferase [MB]	23899	5.5	9	56	75		501276	57263.1		537618	39977.6		1.0725	0.227251	0.334977	523368	16653.8		521784	38285.6		-1.00304	0.475372	0.480268	563206	25133.5		953958	70695.5		1.6938	0.000418262	0.0109395
ID: 02652 [N]	1517	548		B8BX37	21640	Isocitrate dehydrogenase [MBC]	62818	6.14	14	30	100		872209	12520.1		1.01083e+06	108366		1.15894	0.0928437	0.20698	915809	104654		1.08638e+06	64013.6		1.18625	0.0368511	0.0939184	989007	94204.8		1.51394e+06	162232		1.53077	0.00418018	0.0280774
ID: 02653 [N]	1605	552		B8BX37	21640	Isocitrate dehydrogenase [MBC]	62818	6.14	24	43	200		1.0987e+06	123162		1.31668e+06	92622.6		1.19839	0.0524817	0.141569	1.01369e+06	124317		1.27212e+06	136647		1.25494	0.0362628	0.0936067	1.53274e+06	67979.9		2.54218e+06	132257		1.65858	0.000149696	0.0062124
ID: 02722 [N]	1882	579		B8C0L1	40522	Vacuolar ATPase	56085	5.77	26	63	267		2.81488e+06	146792		2.69058e+06	505086		-1.0462	0.38381	0.437955	3.23271e+06	107092		3.42993e+06	531297		1.06101	0.281367	0.343433	2.99309e+06	419314		4.54401e+06	154041		1.51816	0.00192548	0.0203686
ID: 02786 [N]	687	615		B8LET6	bd1563	ATP synthase subunit beta	51168	4.71	29	75	302		1.47333e+07	199038		1.44993e+07	1.31217e+06		-1.01613	0.413668	0.454652	1.84191e+07	525551		1.57148e+07	618986		-1.17209	0.00224132	0.0278995	1.81136e+07	871892		1.08739e+07	755896		-1.66579	0.000203514	0.00665429
ID: 02789 [N]	657	592		B8LET6	bd1563	ATP synthase subunit beta	51168	4.71	15	43	188		3.20424e+06	840657		1.99581e+06	152624		-1.60549	0.0387696	0.126573	2.53773e+06	500986		2.1523e+06	273062		-1.17908	0.153471	0.242099	3.65994e+06	332694		1.81836e+06	226492		-2.01277	0.000685975	0.0131104
ID: 02825	1179	614		B8BY55	21815	S-adenosylmethionine synthetase	50954	5.1	29	72	311		3.66235e+06	381498		1.04652e+07	302487		2.8575	9.58792e-05	0.0276908	6.62834e+06	397010		7.55754e+06	1.42175e+06		1.14019	0.168432	0.25561	9.68571e+06	1.04054e+06		7.03219e+06	787417		-1.37734	0.0122014	0.0468515
ID: 02947 [N]	781	646		B8BZT5	40391	Enolase	46973	4.75	19	58	242		4.99131e+06	671177		4.80351e+06	422471		-1.03909	0.359119	0.422102	5.05436e+06	91834.6		4.4832e+06	227284		-1.1274	0.00783015	0.0440038	4.41251e+06	412249		6.70276e+06	575118		1.51904	0.00248646	0.0223574
ID: 02971 [N]	687	649		B8C8L8	24060	Oxidoreductase [MC]	48598	4.9	9	23	72		1.19778e+06	45678.7		1.3094e+06	167086		1.09319	0.221825	0.333356	1.71988e+06	178519		1.76198e+06	244251		1.02448	0.41068	0.439172	1.46069e+06	164469		713850	110391		-2.04621	0.00142016	0.0178727
ID: 02974 [N]	1720	643		B8CDB3	10234	Geranyl-geranyl reductase [MB]	47599	5.76	24	70	221		592463	100016		576712	42510.2		-1.02731	0.407212	0.451111	612626	52891.7		539881	102398		-1.13474	0.167857	0.255095	851369	116118		444074	48218.4		-1.91718	0.00247871	0.0223574
ID: 03027 [N]	2000	654		B8BQU4	260934	Branched-chain-amino-acid aminotransferase	42523	6.6	8	15	58		47152.9	7847.43		60972.8	14411.4		1.29309	0.158022	0.280437	57824	8725.09		49311.2	11115.8		-1.17263	0.177833	0.263787	60843.3	4149.75		388536	41502		6.38585	8.44212e-05	0.0062124
ID: 03083	2054	669		B8BRY4	20993	Heat shock protein HslVU, ATPase	60517	5.09	13	22	100		130478	28659.7		172424	4998.85		1.32148	0.0370133	0.124029	178935	5230.78		207425	3837.9		1.15922	0.00080175	0.0181825	206494	15953.4		286498	13192.2		1.38744	0.00129547	0.0172758
ID: 03140 [N]	1340	691		B8LE80	bd1806	Aminotransferase, DegT/DnrJ/EryC1/StrS family [MBC]	48294	5.34	9	27	76		189820	30483.5		362282	40776.5		1.90855	0.00762656	0.0798938	358151	47796.6		431303	111596		1.20425	0.177779	0.263787	325193	15921.4		541883	56733.3		1.66634	0.00155783	0.0187204
ID: 03167 [N]	611	702		B8C8K9	15259	RS1, ribosomal protein 1	31921	4.56	12	48	147		1.33026e+06	124808		991331	94729.7		-1.34189	0.0195686	0.10238	876251	37232.5		1.03148e+06	56340.3		1.17715	0.00819097	0.045557	1.90679e+06	107644		567662	57444.8		-3.35902	2.25555e-05	0.00419516
ID: 03168 [N]	1259	691		B8LE80	bd1806	Aminotransferase, DegT/DnrJ/EryC1/StrS family [MBC]	48294	5.34	8	27	72		78279.5	23388.9		174965	29854.9		2.23513	0.0159944	0.100337	165565	54104.8		237841	57796.9		1.43654	0.0944908	0.178244	340632	8902.22		150517	12361.8		-2.26308	1.35473e-05	0.00419516
ID: 03184 [N]	1566	702		B8CGH5	270136	N-acetylornithine aminotransferase	51285	5.58	13	31	185		267725	14403.8		397348	38369.2		1.48416	0.0110099	0.0923386	520807	38604.2		499951	30829.4		-1.04171	0.252602	0.316928	471837	65843.5		1.12054e+06	39706		2.37484	6.37852e-05	0.0062124
ID: 03207 [N]	1907	719		B8CEG2	11411	Citrate synthase	52578	6.15	11	21	113		2.35317e+06	100493		3.35776e+06	356760		1.42691	0.0170784	0.101938	3.70453e+06	221930		3.74513e+06	366338		1.01096	0.438775	0.456106	3.20396e+06	369838		5.63334e+06	257277		1.75824	0.000365834	0.0103483
ID: 03214	1625	725		B8BZ41	22213	Phosphofructokinase	44168	5.5	20	63	219		1.82271e+06	171289		2.71295e+06	225937		1.48841	0.0093287	0.0878784	2.22251e+06	77212.7		2.04889e+06	120640		-1.08474	0.0518567	0.112131	2.47434e+06	227980		3.50162e+06	288337		1.41517	0.00419815	0.0280774
ID: 03217 [N]	582	699		B8C8K9	15259	RS1, ribosomal protein 1	31921	4.56	9	35	96		94973.2	4943.97		58718.4	21128.6		-1.61743	0.0539	0.143956	48670.5	2450.94		70234.5	12335.6		1.44306	0.0205768	0.0712426	134271	20982.9		45845.7	9907.9		-2.92875	0.0013651	0.0177463
ID: 03234 [N]	1838	713		B8CEG2	11411	Citrate synthase	52578	6.15	9	21	126		888515	208583		697624	129229		-1.27363	0.141329	0.264816	733546	162372		743319	62973.8		1.01332	0.463621	0.472629	699951	100466		1.57121e+06	297058		2.24474	0.0042856	0.0282371
ID: 03284	1172	730		B8BVS6	27273	Methylenetetrahydrofolate reductase	42718	5	14	46	128		818510	20373		1.59236e+06	148839		1.94543	0.00306392	0.0582396	1.14771e+06	76432.2		1.75066e+06	157749		1.52535	0.0019921	0.0256666	1.80756e+06	33501.6		1.82378e+06	161713		1.00897	0.436599	0.451514
ID: 03285 [N]	1213	740		B5YMQ0	258111	Glutamate-1-semialdehyde aminotransferase [MB]	49604	5.44	25	51	525		2.3749e+06	6987.72		2.43121e+06	225723		1.02371	0.379967	0.43569	2.28035e+06	467508		3.40714e+06	262216		1.49413	0.0109729	0.0527918	3.62389e+06	484620		2.2543e+06	144945		-1.60755	0.00468984	0.0289162
ID: 03315 [N]	2117	730		B8LCI4	25130	D-isomer specific 2-hydroxyacid dehydrogenase [MBC]	50169	6.29	18	47	148		89334.7	4072.16		220288	24014.3		2.46587	0.00269173	0.0573687	176333	36254.9		201390	27786.3		1.1421	0.197923	0.280261	315353	23305.2		182310	31805.8		-1.72976	0.00213737	0.0208736
ID: 03417 [N]	1585	773		B8C631	270288	Fructose-bisphosphate aldolase [MBC]	43473	5.37	12	28	124		3.10348e+06	18963.7		2.926e+06	64962.5		-1.06066	0.0185139	0.101996	3.11188e+06	54375.9		3.2524e+06	256179		1.04515	0.20266	0.284356	3.05038e+06	225785		5.57841e+06	471909		1.82876	0.000557166	0.0116889
ID: 03418 [N]	1673	773		B8C631	270288	Fructose-bisphosphate aldolase [MBC]	43473	5.37	15	35	102		2.68492e+06	174700		2.91957e+06	196616		1.08739	0.134104	0.259611	3.24797e+06	30951.3		3.16154e+06	365318		-1.02734	0.351977	0.399352	3.0182e+06	190503		5.18598e+06	589916		1.71823	0.00187531	0.0200342
ID: 03429 [N]	1628	753		B8BZ35	22208	Class V aminotransferase [MBC]	51899	6.21	9	23	84		424353	48578.1		434356	35672.2		1.02357	0.401984	0.448543	655302	43286.4		580060	76072.7		-1.12972	0.105364	0.19269	652987	101253		1.21554e+06	129365		1.8615	0.00202508	0.0207593
ID: 03444	1566	768		B8C631	270288	Fructose-bisphosphate aldolase [MBC]	43473	5.37	13	38	122		514306	8765.59		578654	89678.2		1.12512	0.203852	0.319964	554728	34844.7		676714	98310.1		1.2199	0.0563815	0.119069	567973	37558.9		1.04086e+06	153342		1.83259	0.00328483	0.0253166
ID: 03460 [N]	1481	770		B8C631	270288	Fructose-bisphosphate aldolase [MBC]	43473	5.37	7	15	70		894051	5665.55		790791	78083.7		-1.13058	0.0872675	0.198235	773017	36950.4		928111	84622		1.20063	0.0218561	0.0725624	798113	71094.5		1.43642e+06	206103		1.79977	0.00356274	0.025628
ID: 03725 [N]	1717	841		B8C4K5	34592	Oxidoreductase [MBC]	32394	6.28	11	46	113		585944	86697.7		679218	53590.6		1.15919	0.11096	0.235217	694711	59197.2		672715	91830		-1.0327	0.37245	0.415159	658620	26273.8		1.09184e+06	62053.6		1.65776	0.00018508	0.00644196
ID: 03732 [N]	2186	838		B8BVN4	268374	Pyruvate dehydrogenase	42216	6.11	11	38	98		182358	46242.5		240225	20947.9		1.31732	0.0697147	0.174635	280661	67342.9		312639	22300.3		1.11394	0.239279	0.3124	252493	68127.1		572752	66771.1		2.26839	0.00217676	0.0209707
ID: 03818 [N]	1659	858		B8BWT1	39767	5-hydroxyisourate hydrolase	38224	5.43	11	38	90		121028	4630.82		100957	11997.4		-1.19882	0.0594863	0.156459	112025	22252.7		129807	11531.2		1.15874	0.143229	0.232746	117327	9199.01		239246	17006.6		2.03915	0.000199564	0.00665429
ID: 03860 [N]	482	874		B8BQI4	31636	Aldose-1-epimerase	30601	4.25	7	30	91		512594	89623.2		430400	63978.8		-1.19097	0.154064	0.277058	600483	195478		626359	85063.6		1.04309	0.421879	0.444973	962008	129192		406407	43240		-2.36711	0.00105947	0.0161301
ID: 03876 [N]	511	887		B8BZX9	33709	RNA binding protein [MBC]	8770	5.29	7	64	79		1.57499e+06	134642		1.25715e+06	125903		-1.25283	0.0368457	0.124029	1.29066e+06	76201.9		1.43148e+06	100597		1.1091	0.0627162	0.130639	2.04392e+06	177969		1.0663e+06	87092.8		-1.91684	0.000514531	0.0113302
ID: 03877 [N]	1490	873		B8CF37	38428	Mitochondrial alternative oxidase	25599	6.31	10	47	55		125357	28627.9		122064	31069.6		-1.02698	0.456349	0.477595	97382	9895.93		116022	6685.33		1.19141	0.0269535	0.0818387	132444	11166.1		296371	38640.7		2.23771	0.00106204	0.0161301
ID: 03925	1848	911		B8C247	28241	Glyceraldehyde 3-phosphate dehydrogenase	36504	5.76	12	35	182		2.90056e+06	244685		4.18891e+06	276190		1.44417	0.00654259	0.0755055	3.31356e+06	85373.7		4.50047e+06	725725		1.3582	0.0240764	0.0759602	4.50764e+06	163487		5.0674e+06	96861.7		1.12418	0.00348615	0.0256273
ID: 03933 [N]	869	905		B8BU42	21235	RS1, ribosomal protein 1 [MC]	42355	5.63	14	39	184		1.18752e+06	125088		1.5472e+06	87865.6		1.30288	0.0152582	0.100337	1.56207e+06	67806		1.53785e+06	171612		-1.01575	0.41567	0.44188	2.44621e+06	235469		1.21958e+06	89175.1		-2.00578	0.000540211	0.0116577
ID: 03950	1663	904		B8C247	28241	Glyceraldehyde 3-phosphate dehydrogenase	36504	5.76	11	40	136		846891	57119.4		387479	25957.5		-2.18565	0.000509982	0.0408432	573789	145915		426743	80862.4		-1.34458	0.10077	0.186503	393170	43095		701573	313259		1.7844	0.0832162	0.136429
ID: 03994 [N]	641	912		B8C5E0	28544	Dihydrodipicolinate reductase [MBC]	31856	4.66	20	85	221		945979	88830.4		1.07605e+06	169309		1.1375	0.202576	0.318629	984049	137928		1.12195e+06	33789.7		1.14013	0.0839381	0.163447	1.06549e+06	127941		1.72093e+06	145196		1.61515	0.00210814	0.0208687
ID: 04155 [N]	777	961		B8LC08	8778	Pyruvate dehydrogenase	36762	4.69	9	38	99		687815	34661.6		888417	47183.6		1.29165	0.00744099	0.078714	869180	6388.32		1.01605e+06	115000		1.16897	0.0458834	0.103791	815148	53755.7		1.43152e+06	33186.4		1.75615	3.59424e-05	0.00554026
ID: 04351	581	1017		B8BXV5	3463	Predicted protein	27309	4.4	8	38	78		921064	32387.3		619916	77596.3		-1.48579	0.00772194	0.0801152	602783	60244.7		1.44538e+06	127674		2.39784	0.000247059	0.0126941	884015	108830		944894	48076.1		1.06887	0.212768	0.270653
ID: 04361 [N]	697	1018		B8CFH4	30659	Metallo-beta-lactamase family protein [MBC]	32592	4.76	18	54	183		414832	74084.9		678643	134577		1.63595	0.045804	0.131794	516805	49124.7		530226	84985.3		1.02597	0.412215	0.43994	438209	80576.4		694416	42271.1		1.58467	0.00408914	0.0280774
ID: 04362 [N]	762	1021		B8CFH4	30659	Metallo-beta-lactamase family protein [MBC]	32592	4.76	16	55	172		601417	6987.22		653572	50800.3		1.08672	0.131975	0.25891	719183	93066.5		721577	59000.8		1.00333	0.485894	0.490439	549333	32575.2		919958	42309.5		1.67468	0.000137226	0.0062124
ID: 04849 [N]	741	1134		B8BZK1	22301	Phosphomannomutase	28573	4.81	16	67	182		393059	15719.5		423954	50873.5		1.0786	0.242103	0.343534	444691	90822.5		374465	26517		-1.18754	0.133984	0.22191	404195	39034.8		679172	34425.5		1.68031	0.000395774	0.010676
ID: 04937 [N]	868	1155		B8C7T0	7883	Predicted protein	32398	4.93	9	30	109		418551	53340.5		201631	95741.3		-2.07583	0.0331442	0.119745	233155	18993.7		304285	12409.1		1.30508	0.00278958	0.0295094	233550	57799.7		415404	33584.1		1.77865	0.00461352	0.0286939
ID: 04950 [N]	1044	1177		B8BPY6	1093	Predicted protein	92131	5.18	10	17	68		3.58585e+06	211942		2.49397e+06	776854		-1.43781	0.0805869	0.190687	4.06329e+06	693457		3.38114e+06	407264		-1.20175	0.107857	0.194287	2.95075e+06	428095		4.42051e+06	178001		1.4981	0.00268009	0.0229509
ID: 04977 [N]	1672	1177		B8BZ70	27850	Phosphoglycerate mutase	32559	5.94	14	43	176		2.21168e+06	145486		2.25611e+06	205097		1.02009	0.405912	0.450133	2.55853e+06	109985		2.32353e+06	202239		-1.10114	0.0758914	0.152774	2.24473e+06	214443		4.09987e+06	526190		1.82644	0.00240925	0.0223504
ID: 04982 [N]	1839	1160		B8LBP8	8672	Predicted protein	28333	5.72	6	24	87		185424	33118.9		238921	14369.7		1.28851	0.0397657	0.126573	236539	27328.3		242644	101790		1.02581	0.462455	0.472081	157188	17013.5		380142	32515.2		2.41838	0.000230598	0.00731811
ID: 05329	962	1260		B8CBE7	9467	Predicted protein	28683	5.5	11	49	121		606624	17646.8		443533	28967.8		-1.36771	0.00307114	0.0582396	524826	45028.5		729435	33805.1		1.38986	0.0016279	0.0237365	556668	76456.7		756501	141811		1.35898	0.0490802	0.0888631
ID: 05366	2006	1254		B5YMV4	23452	Predicted protein	23962	6.85	6	30	54		53479	197.972		193540	15003.3		3.619	0.000548671	0.0408432	142834	29536		147802	56718		1.03478	0.449727	0.46303	188729	11382.1		133333	53625.8		-1.41548	0.077485	0.129681
ID: 05533 [N]	1372	1317		B8C2J5	40713	Superoxide dismutase	25940	6.19	4	23	57		688233	16414.8		844919	123957		1.22767	0.0949494	0.209939	723491	88998.4		924944	109150		1.27845	0.0341946	0.0915533	861260	39672.6		1.62771e+06	247991		1.88991	0.00307276	0.0243352
ID: 05572 [N]	1102	1320		B8BW15	270378	Magnesium-protoporphyrin IX methyltransferase [MBC]	29696	5.37	9	34	86		190505	23405.2		195118	41176.8		1.02422	0.448958	0.475393	281272	44641.9		208701	64611.4		-1.34773	0.0923653	0.176082	264799	20485.6		98534.5	11393.5		-2.68737	0.000126075	0.0062124
ID: 05573 [N]	1609	1322		B8CDN8	10270	Predicted protein	46528	9.86	7	16	59		81671.3	4638.95		180829	57229.6		2.21411	0.051506	0.139636	83882.2	18067.9		215812	36944.4		2.5728	0.00256781	0.0288611	94020.8	14212.6		37746.8	8767.57		-2.49083	0.00214733	0.0208736
ID: 05948	1133	1439		B5YLU3	30385	Fucoxanthin chlorophyll a/c protein-LI818 clad	21306	4.87	6	32	72		9.37917e+06	1.55921e+06		7.60222e+06	1.98704e+06		-1.23374	0.185594	0.302046	2.03237e+07	1.78024e+06		8.2827e+06	861828		-2.45375	0.000228783	0.0126941	8.1644e+06	1.68393e+06		6.93438e+06	192753		-1.17738	0.138579	0.204919
ID: 06190	805	1501		B8C8Q0	24080	Fucoxanthin chl a/c light-harvesting protein, lhcr type	21823	5.14	5	28	61		1.52391e+06	357504		1.83408e+06	871918		1.20354	0.33892	0.404977	2.14584e+06	368084		879210	115477		-2.44064	0.00236045	0.0285188	1.23467e+06	215622		1.14552e+06	155659		-1.07782	0.296314	0.346021
ID: 06361	1170	1528		B8BYV1	21939	Predicted protein	58248	6.21	6	19	58		154668	3691.94		140920	5342.08		-1.09756	0.0266017	0.112122	232208	49150.2		184583	37882		-1.25801	0.127249	0.215545	156693	35279.4		304010	36391.5		1.94016	0.00365585	0.0259517
ID: 06393	1711	1571		B8C2Y4	22747	Fucoxanthin chlorophyll a/c light-harvesting protein	23343	6.5	8	48	72		4.53416e+06	1.42355e+06		4.67715e+06	1.74597e+06		1.03154	0.465084	0.482524	8.97938e+06	995445		2.57778e+06	302098		-3.48338	0.000219409	0.0126941	3.11481e+06	1.12241e+06		3.06875e+06	241583		-1.01501	0.473972	0.479303
ID: 06516	728	1574		B5YM25	25402	Fucoxanthin chl a/c light-harvesting protein	21698	5.05	5	36	69		1.83697e+06	331247		2.12946e+06	758360		1.15922	0.327478	0.397468	5.28416e+06	468352		1.45201e+06	196300		-3.63919	9.89025e-05	0.0118406	2.23379e+06	488953		2.14603e+06	208623		-1.04089	0.394569	0.424034
ID: 06620	324	1645		B8BVR6	31912	Cyclophilin-type peptidyl-prolyl cis-trans isomerase	18740	4.9	7	48	71		2.2864e+07	3.73068e+06		1.17838e+07	8.58169e+06		-1.94029	0.0981713	0.214427	6.56079e+07	8.06402e+06		2.27037e+07	2.86216e+06		-2.88974	0.000483838	0.017402	2.16241e+07	5.52228e+06		2.23386e+07	1.50873e+06		1.03304	0.419716	0.441042
ID: 06656 [N]	1042	1622		B8BVR7	31913	Cyclophilin-type peptidyl-prolyl cis-trans isomerase	18740	4.9	6	52	79		1.75587e+06	81281.9		1.58265e+06	364628		-1.10945	0.286828	0.371906	1.87953e+06	114949		1.85411e+06	113513		-1.01371	0.399359	0.430478	1.60598e+06	199728		2.65086e+06	328424		1.65061	0.00462598	0.0286939
ID: 07071 [N]	1523	1733		B8BWJ8	32805	ATPase AAA [MBC]	23235	5.52	12	56	108		452345	60892.2		592076	162254		1.3089	0.172742	0.292158	787705	24979.2		742073	89504.3		-1.06149	0.221469	0.29908	576663	69681.6		925015	49991.4		1.60408	0.00107546	0.0161301
ID: 08933	1513	2123		B8LEV1	bd1048	Photosystem I iron-sulfur center [MB]	9305	5.6	6	54	80		2.71578e+06	39277.4		2.19748e+06	167583		-1.23586	0.0131797	0.095722	4.02627e+06	416742		1.57423e+06	194380		-2.55762	0.000381954	0.0158511	1.97242e+06	100570		2.03391e+06	135903		1.03117	0.281467	0.333739
eID: 00031	1970	1182				No Significant Identification					28		14759.3	7917.54		52213.8	12284.4		3.53768	0.0168773	0.101839	202046	33656.1		85291.3	100379		-2.3689	0.0643648	0.133108	53077.4	4555.42		107634	13254.9		2.02787	0.00126126	0.0172266
eID: 00047	1406	1581				No Significant Identification					31		394626	111324		400979	142417		1.0161	0.480759	0.489377	639161	98371		230869	38619		-2.76851	0.00129695	0.0237365	234125	62917.4		332424	28609.8		1.41986	0.0347199	0.0780294
ID: 00325	1984	64				No Significant Identification					22		198627	45623.7		335132	111036		1.68724	0.105694	0.226277	167738	60183.2		194881	74092.2		1.16181	0.324086	0.379684	519918	78417.9		177911	58408.5		-2.92234	0.00187372	0.0200342
ID: 02555	1677	531				No Significant Identification					38		1.71446e+06	101592		654373	113378		-2.62001	0.000897844	0.0478932	557838	117482		965464	195209		1.73072	0.0181306	0.0684016	718539	98521.9		1.02867e+06	174555		1.43161	0.0276175	0.0695745
ID: 02586	1727	538				No Significant Identification					42		5.73976e+06	120193		2.48602e+06	210963		-2.30881	0.000154437	0.0333276	2.04924e+06	211631		3.46857e+06	1.13678e+06		1.69261	0.0503284	0.109485	3.8015e+06	44512.4		3.81795e+06	173703		1.00433	0.440733	0.453675
ID: 04149	1891	966				No Significant Identification					0		1.6408e+06	173633		1.50046e+06	155205		-1.09353	0.205796	0.321351	1.45569e+06	271155		1.36117e+06	92564.2		-1.06944	0.299163	0.357869	829601	48631.7		1.36499e+06	50397.1		1.64536	9.39972e-05	0.0062124
ID: 04525	707	1053				No Significant Identification					21		318392	7648.77		201982	32971.1		-1.57634	0.00924622	0.0878784	194870	54289.2		423529	41190.3		2.17339	0.00218124	0.0276889	211169	7280.92		259820	53306.8		1.23039	0.0961802	0.154893
ID: 04654	1060	1084				No Significant Identification					34		66658.6	7087.47		49180.6	5375.03		-1.35539	0.0248396	0.110861	59707	4257.33		46810.3	7436.24		-1.27551	0.0298072	0.0856223	41984.6	7882.58		116913	17554.4		2.78467	0.00125969	0.0172266
ID: 04960	672	1176				No Significant Identification					49		1.61802e+06	253728		1.76594e+06	118858		1.09142	0.21223	0.326206	1.73447e+06	141383		1.78716e+06	94652.3		1.03038	0.31007	0.367251	1.49874e+06	153659		2.53974e+06	202214		1.69458	0.00103957	0.0161301
ID: 05763	470	1390				No Significant Identification					30		1.43958e+06	105989		525650	84253.8		-2.73866	0.000832213	0.0478932	927539	235394		366026	34224.3		-2.53408	0.00749567	0.0440038	589045	146579		855670	357594		1.45264	0.149058	0.215306
ID: 05856	1658	1400				No Significant Identification					34		302034	27663		293606	51311.9		-1.02871	0.425021	0.462763	291569	23720.6		445016	51443.7		1.52628	0.0046831	0.036286	305897	17736.7		563484	84454.4		1.84207	0.00332598	0.0253194
ID: 06093	1184	1464				No Significant Identification					27		464020	23166.2		441159	71878.3		-1.05182	0.35267	0.417706	649491	40892.7		317889	38660		-2.04314	0.000259631	0.0127337	329246	20238.4		178492	56745		-1.8446	0.0061549	0.0329669
ID: 06398	1425	1535				No Significant Identification					42		103627	26126		95940.6	13017.8		-1.08012	0.33959	0.405329	107631	15937		120520	22542.6		1.11975	0.23204	0.306827	84775.9	10295.9		202493	25819.7		2.38857	0.000919426	0.0155429
ID: 07238	962	1772				No Significant Identification					26		599396	131360		455371	133698		-1.31628	0.160338	0.282226	576556	146552		1.20404e+06	185867		2.08833	0.00504688	0.0365475	648862	118293		365663	42059.8		-1.77448	0.00871891	0.0390361
ID: 07703	728	1883				No Significant Identification					44		1.23091e+06	158079		1.65598e+06	175924		1.34533	0.035786	0.122978	825780	108884		800023	103603		-1.0322	0.390683	0.424574	972400	68706.8		380069	153702		-2.55848	0.00183384	0.0200342
ID: 08429	1785	2035				No Significant Identification					37		3.12346e+06	296332		2.71321e+06	406180		-1.1512	0.157417	0.280437	5.31593e+06	437274		2.01219e+06	278703		-2.64186	0.000191679	0.0126941	2.09633e+06	211202		1.91264e+06	258514		-1.09604	0.197257	0.255605
eID: 00013	1879	670											132920	6480.42		142126	46761.2		1.06926	0.404833	0.449589	191858	55704.2		150454	31514.7		-1.2752	0.162611	0.250652	231076	34018.5		111406	16019.2		-2.07418	0.00264251	0.0229509
eID: 00024	703	667											381631	70671.8		384539	51774.5		1.00762	0.480082	0.489377	514227	50816.7		498180	111023		-1.03221	0.415547	0.44188	463603	45948.3		249432	30180.9		-1.85863	0.00125723	0.0172266
eID: 00036	1422	316											22430.7	4819.27		31618.4	5482.25		1.4096	0.0760937	0.18368	23615.8	5065.86		34430.3	9470.02		1.45794	0.0780447	0.155369	30428.8	8908.39		78143.2	11221.5		2.56807	0.00224187	0.0212191
eID: 00037	2063	1167											122869	14815		177569	23093.4		1.44518	0.031404	0.117599	305239	28444.2		239122	10170.9		-1.2765	0.00962614	0.0499356	142338	32189.9		309188	60586.2		2.1722	0.00678054	0.0348666
eID: 00040	1511	767											897453	89479.4		685420	22755.1		-1.30935	0.01208	0.0931024	627597	18668.7		624897	9783.09		-1.00432	0.417619	0.442973	583209	41299.6		1.08074e+06	214205		1.85309	0.00840743	0.0383684
eID: 00046	522	1489											2.69956e+07	2.03203e+06		2.7674e+07	8.80624e+06		1.02513	0.46259	0.481326	7.28877e+07	9.52413e+06		3.45865e+07	1.18558e+06		-2.1074	0.00114919	0.022545	2.57967e+07	9.56058e+06		2.80478e+07	1.76365e+06		1.08726	0.35444	0.391845
eID: 00049	1498	318											164895	3342.74		181844	7837.29		1.10279	0.0345555	0.121848	113694	6374.81		207258	15236		1.82295	0.00030238	0.0135945	189903	34012.7		165127	17322.4		-1.15004	0.161899	0.227661
eID: 00051	1003	1435											503346	224714		300669	29384.4		-1.67409	0.0955052	0.210736	639202	73536.6		264673	35634		-2.41507	0.000681633	0.0181825	326818	87495.5		326114	45856.6		-1.00216	0.495371	0.49583
eID: 00052	980	1468											411661	128558		337742	61339		-1.21886	0.216237	0.328156	799494	171016		379503	41604.7		-2.10669	0.0072286	0.0436893	364093	87970.6		339653	16466.3		-1.07196	0.330439	0.373345
eID: 00053	982	1468											1.45452e+06	551228		1.11923e+06	378556		-1.29957	0.234219	0.339666	2.08946e+06	236065		930846	63020.3		-2.24469	0.000598824	0.0181202	1.02782e+06	317827		1.00052e+06	130528		-1.02729	0.448596	0.459673
eID: 00054	524	201											195259	5989.15		144895	22857.7		-1.34759	0.0310815	0.117599	440047	111649		164947	29091.1		-2.66781	0.0072478	0.0436893	82759.3	6122.36		48997.1	9576.58		-1.68907	0.00338431	0.0253588
eID: 00056	2037	1726											687517	144566		599525	58386.2		-1.14677	0.19492	0.310205	1.18086e+06	164692		628839	37913.4		-1.87784	0.0024052	0.0285188	593685	120025		641277	140131		1.08016	0.339085	0.37993
eID: 00057	1114	1151											2.4517e+07	2.18676e+06		2.35119e+07	3.68326e+06		-1.04275	0.378963	0.435001	3.46576e+07	1.66462e+06		2.21483e+07	2.00959e+06		-1.5648	0.000574508	0.0181202	2.11122e+07	2.03287e+06		1.97788e+07	3.02148e+06		-1.06742	0.280195	0.332963
eID: 00060	1073	1474											459503	72387.6		375457	74641.5		-1.22385	0.150621	0.273859	291403	67214.6		541386	38566.4		1.85786	0.00251654	0.0285826	467769	23060.5		382821	60235.5		-1.2219	0.0423376	0.0842507
eID: 00063	1078	2087											762629	78735.9		629647	269890		-1.2112	0.28174	0.369929	532514	108882		223849	89341.4		-2.3789	0.00958607	0.0499356	296775	50010.4		172551	45696.7		-1.71992	0.01683	0.0545333
eID: 00076	2084	1112											58966	4907.25		140271	30146.8		2.37885	0.0184507	0.101996	71127.1	29262.6		115792	21363.3		1.62795	0.0498112	0.109074	147084	18817.5		99558.1	9839.82		-1.47737	0.0089469	0.039333
eID: 00096	1636	530											873193	72249.8		461913	44930.1		-1.89038	0.00195903	0.0569233	411536	27774.7		573469	63123.9		1.39348	0.0076304	0.0440038	509284	77223.5		619108	41536.8		1.21564	0.0479406	0.0883332
ID: 00005	1030	13											118350	67456.6		481897	796545		4.07179	0.292121	0.3745	21872.9	5827.53		82984.8	6611.65		3.79395	0.000137758	0.0118406	145103	52280.8		40114.5	8488.78		-3.61721	0.0132281	0.0484204
ID: 00019	812	14											115426	121111		34864.4	45375.6		-3.31072	0.17302	0.292158	36072.7	12202.9		124498	34294.3		3.45132	0.00680643	0.0429481	154110	155676		119747	129082		-1.28697	0.391581	0.422093
ID: 00061	1757	13											102646	138360		8407.82	6418.33		-12.2084	0.143817	0.265262	10554.3	1907.09		19011.5	2981.46		1.80131	0.00719483	0.0436893	15452.3	10656.2		6047.81	3894.76		-2.55502	0.112211	0.174461
ID: 00143	1720	34											357946	81998.7		277529	115985		-1.28976	0.233211	0.339465	428262	105656		351958	88557.6		-1.2168	0.196008	0.279751	516597	21927		791807	50562.8		1.53274	0.000491452	0.0113302
ID: 00177	459	63											1.93547e+06	260824		2.26091e+06	1.15489e+06		1.16814	0.36686	0.427014	1.86689e+06	415393		1.21698e+06	113406		-1.53403	0.0295789	0.0856223	1.54354e+06	109420		2.64947e+06	440492		1.71648	0.00673707	0.0348666
ID: 00204	318	57											870720	259497		890185	223653		1.02236	0.466879	0.483457	818062	196534		432656	210930		-1.89079	0.0407719	0.0986906	462459	121264		1.06168e+06	238188		2.29572	0.00889706	0.039333
ID: 00205	365	56											441309	141013		515147	72915.1		1.16732	0.24061	0.342993	385198	78008.4		247468	133747		-1.55656	0.0991174	0.184711	339265	41596.3		523383	64816.4		1.5427	0.00718389	0.0360531
ID: 00206	384	55											388261	69426		396042	166001		1.02004	0.477854	0.489377	226461	88312.7		213131	86730.2		-1.06254	0.430553	0.450598	260739	18416.5		438686	51495		1.68247	0.0024392	0.0223504
ID: 00220	1508	38											97252.5	70959.7		18999.6	6000.43		-5.11866	0.0646511	0.165304	118756	8701.05		48016.6	24455.4		-2.47324	0.00458489	0.0358664	98388.7	69684		108208	64918.6		1.0998	0.433477	0.449301
ID: 00223	406	56											506683	483950		248982	162727		-2.03502	0.214409	0.327545	99157.4	43533.4		140545	64402.5		1.41739	0.204314	0.285934	148980	70131.9		312041	24016.1		2.09452	0.00947056	0.0405758
ID: 00224	406	62											1.52035e+06	667426		1.14747e+06	821655		-1.32496	0.317044	0.390449	1.01909e+06	353285		820720	82665.1		-1.2417	0.198638	0.280905	765552	258753		1.41202e+06	129116		1.84444	0.00898128	0.039333
ID: 00228	1499	39											44790.8	26189.2		10162.3	2261.24		-4.40752	0.0442312	0.129337	44153	5050.38		23371.2	7085.72		-1.8892	0.00720744	0.0436893	40636.1	20609.4		44460.6	23807.7		1.09412	0.421831	0.441847
ID: 00300	1710	51											10720.9	10671.7		26276.8	34682.6		2.45099	0.298932	0.379022	6740.29	852.575		3587.05	274.052		-1.87906	0.00182848	0.0249738	5141.41	778.341		6379.54	1688.26		1.24082	0.156458	0.22213
ID: 00308	1164	55											59717.6	28730.7		60236.4	16831.9		1.00869	0.490304	0.494428	41616.9	13063.2		83210.4	10240.6		1.99944	0.00612544	0.0410519	65093	1984.69		61296.9	2549.79		-1.06193	0.055797	0.0982136
ID: 00309	1190	55											53222.2	21519.4		52568.5	10473.4		-1.01243	0.482559	0.490078	29259.9	8430.24		58169.7	6600.65		1.98803	0.00473538	0.036286	54790.5	5054.28		59040.5	9841.63		1.07757	0.271112	0.324976
ID: 00311	1916	50											610225	99584.5		959530	354888		1.57242	0.142946	0.265248	508919	22709.4		580696	13054.2		1.14104	0.00449821	0.0358664	1.12228e+06	131407		747677	220446		-1.50102	0.0323962	0.0747485
ID: 00359	2157	66											31401.8	32005		30394.5	10631		-1.03314	0.480146	0.489377	10696.4	5841.14		22833.9	13702.2		2.13474	0.115486	0.203749	28433.9	9350.07		8627.28	2051.37		-3.29581	0.0115443	0.0452755
ID: 00365	2282	81											55842.3	2690.61		20202	1857.8		-2.7642	0.000187552	0.0337281	15604.8	8336.28		36215.6	36922.8		2.3208	0.199511	0.281035	19449.6	12545.9		5025.95	1417.4		-3.86983	0.0594901	0.104204
ID: 00411	2291	80											31000.6	27259		7545.53	3797.81		-4.10847	0.10376	0.223023	8114.17	3337.87		18315.5	10646.5		2.25722	0.0942264	0.178057	6253.18	770.923		2549.2	1252.76		-2.45299	0.00602435	0.0328478
ID: 00420	2322	82											3384.43	379.743		7984.34	5584.86		2.35914	0.175142	0.29305	2705.54	3450.19		20897.4	25624.7		7.72395	0.144967	0.234512	2638.81	418.104		824.283	175.335		-3.20134	0.00113684	0.0165708
ID: 00428	1029	81											22227.6	12395.3		100433	23903.9		4.51839	0.0129489	0.095047	95580.8	12053.4		65926.9	22302.2		-1.4498	0.0563601	0.119069	152605	15516.1		27970.6	2037.72		-5.45593	8.00281e-05	0.0062124
ID: 00436	1205	91											472470	30486.9		544583	10753		1.15263	0.0138581	0.0961586	526921	39573.4		503908	34958.4		-1.04567	0.246171	0.315518	489129	86808		734054	71283.6		1.50074	0.00974542	0.0408465
ID: 00441	1160	89											198505	32651.8		174637	15730		-1.13667	0.167424	0.288505	132020	28488.5		201380	4612.07		1.52538	0.00705662	0.0436893	151767	33511.2		232829	27177.3		1.53413	0.0156264	0.0518193
ID: 00458	993	81											428730	89466.7		525432	163821		1.22555	0.256796	0.352679	476926	26248		489714	237362		1.02681	0.465281	0.473621	582885	41492.4		358676	96671.5		-1.6251	0.0104959	0.0429336
ID: 00467	1843	86											15612.6	223.575		22034.5	8069.8		1.41133	0.182018	0.299631	14697.9	3462.47		4941.47	422.496		-2.97439	0.00418618	0.0352882	10375.5	2796.14		11987.1	3060.49		1.15533	0.268814	0.322996
ID: 00500	2052	94											182367	226802		24514.3	15079.9		-7.43921	0.140033	0.263868	35203.1	17232		21608.2	10569.2		-1.62915	0.15441	0.243224	32880.5	4200.34		10287.7	1578.35		-3.1961	0.000476124	0.0113302
ID: 00524	2107	99											8426.9	9106.65		16535.9	20315.2		1.96227	0.322448	0.394303	7058.6	358.654		3843.78	1156.43		-1.83637	0.00501954	0.0365475	9761.37	2495.35		5794.18	2687.35		-1.68468	0.0671262	0.114102
ID: 00532	1409	132											2.98733e+06	70446		2.65392e+06	431369		-1.12563	0.189363	0.305922	2.36461e+06	223094		3.56268e+06	460636		1.50667	0.00770965	0.0440038	2.05463e+06	415056		3.58188e+06	513814		1.74332	0.00803239	0.0378257
ID: 00538	1145	97											54624.8	5020.37		68633.8	16148.1		1.25646	0.169109	0.289632	71289.1	8343.11		80606	5582.93		1.13069	0.091611	0.175263	56298.2	11977.4		118814	21529.1		2.11045	0.0058678	0.0325081
ID: 00552	857	114											157910	874.429		175627	31088.5		1.1122	0.250111	0.34912	154152	20424.3		218900	10857.7		1.42003	0.00417464	0.0352882	150983	22092.7		236144	59188.5		1.56404	0.0399179	0.0820634
ID: 00558	801	116											402027	12632.6		463999	43119.2		1.15415	0.0777213	0.186358	305980	61326.5		378938	59122.7		1.23844	0.106054	0.193298	410106	44123.6		684489	98147.7		1.66905	0.00577173	0.0322678
ID: 00572	1249	122											1.76262e+06	301.774		1.31632e+06	27203.6		-1.33904	0.000102654	0.0276908	1.1464e+06	224949		1.75109e+06	380115		1.52747	0.0383587	0.0962536	1.06696e+06	213200		1.54191e+06	270967		1.44515	0.0377496	0.080339
ID: 00595	1207	119											1.09361e+06	31412.9		809668	29387.3		-1.35069	0.000964413	0.0478932	635885	95779.5		908147	146304		1.42816	0.0271388	0.0818387	562636	136796		866726	167168		1.54047	0.0356671	0.0788622
ID: 00607	1168	129											401112	61369.6		366360	10170.9		-1.09486	0.186196	0.30217	247221	42475.8		336327	21012.3		1.36043	0.0155871	0.0630944	220616	37518.6		342140	50008.6		1.55084	0.0140633	0.0499155
ID: 00624	411	114											20603.5	15504.8		4052.18	3005.45		-5.08454	0.0728966	0.17917	4933.52	2335.66		15630.4	1570.22		3.1682	0.0013784	0.0237365	4066.74	2425.25		3713.16	2162.78		-1.09522	0.429843	0.446822
ID: 00654	2148	124											56943.3	56819		7199.37	5814.71		-7.90949	0.0993636	0.216592	6170.79	1426.35		1997.65	631.057		-3.08902	0.0048881	0.0363742	22993.9	27668.3		1515.36	727.225		-15.1739	0.125043	0.190299
ID: 00675	1998	135											102050	30009.7		276034	107203		2.7049	0.0611592	0.159398	259757	17126.6		221061	77558.5		-1.17504	0.223137	0.299832	607881	106714		55001.2	11313		-11.0521	0.000435957	0.0109395
ID: 00684	1895	135											47626	15197		130166	31441.4		2.73308	0.0223134	0.104749	159742	36578.1		153062	13652.2		-1.04364	0.390859	0.424574	425164	5460.4		57433.5	31242.5		-7.40272	1.8144e-05	0.00419516
ID: 00685	1985	135											58344.2	16411.4		199981	52550.9		3.42761	0.0193063	0.10238	240994	17063.5		174961	67604.6		-1.37742	0.0881388	0.169825	355063	39155.3		46419.5	5215.71		-7.64901	8.62668e-05	0.0062124
ID: 00701	2072	131											4842.91	1372.86		15566.1	8892.41		3.2142	0.103069	0.222476	15674.3	7188.57		13060.9	7329.35		-1.2001	0.341027	0.392709	37024.8	10879.5		7715.17	2471.18		-4.79896	0.00520765	0.0306744
ID: 00763	616	162											1.38391e+06	257671		731013	90235		-1.89314	0.0115112	0.0923648	742287	17395.6		1.40024e+06	210966		1.88639	0.0028774	0.0301428	1.29522e+06	208669		1.07185e+06	119708		-1.20839	0.0915368	0.148972
ID: 00769	991	142											11808	4012.93		12330.5	3805.64		1.04424	0.44599	0.473645	10920.5	2012.49		21224	5566.54		1.94351	0.0196782	0.0703073	9044.66	2058.48		24571.2	977.029		2.71666	0.000147478	0.0062124
ID: 00785	635	163											1.48881e+06	279968		1.00353e+06	125400		-1.48358	0.0345432	0.121848	896977	96586		1.38991e+06	136464		1.54955	0.00347479	0.0328238	1.1193e+06	186299		1.27607e+06	44322.4		1.14005	0.114604	0.176906
ID: 00808	2191	154											12801.6	6354.69		18577.1	9241.34		1.45116	0.252798	0.350386	10620.7	1742.23		5583.36	3520.17		-1.90221	0.0452367	0.102975	23797.4	5218.76		11024.7	1090.42		-2.15856	0.00713296	0.0359648
ID: 00811	2213	155											38399.8	36774.6		56375.7	30734.7		1.46813	0.295679	0.377113	35912.2	21143.4		16385.4	1548.99		-2.19172	0.0929329	0.17654	82990.8	11821.9		43385.8	16482.9		-1.91286	0.0138689	0.0498818
ID: 00816	1756	160											275506	49641.4		262215	32621.8		-1.05069	0.36727	0.427031	187757	47941.1		165516	56396.7		-1.13438	0.315115	0.371189	351646	58708.4		197542	23883.4		-1.78011	0.00678591	0.0348666
ID: 00824	379	165											364499	159708		106522	29510		-3.42183	0.0296468	0.116874	97311.3	7321.14		199968	10440.6		2.05493	7.67089e-05	0.0118406	137253	5146.25		112244	58225.5		-1.22281	0.249896	0.304577
ID: 00832	1573	153											9713.95	2551.21		17561.3	3415.55		1.80784	0.0361022	0.123664	9911.5	3773.27		4377.45	1372.65		-2.26422	0.0376962	0.0950332	6801.53	1464.37		11689.8	1493.77		1.71871	0.00775332	0.0373475
ID: 00847	520	164											45472.9	14735.7		40638.7	2013.83		-1.11895	0.29215	0.3745	136785	34640.7		55673.3	2329.85		-2.45693	0.00776026	0.0440038	22706.1	2212.63		13762	1938.82		-1.64992	0.00311473	0.0243352
ID: 00859	559	163											31251.5	5091.73		41970.4	6705.54		1.34299	0.0776161	0.186358	43395.2	18177.9		54134.1	29728.8		1.24747	0.310885	0.367576	44882.2	12810.7		10183.8	4496.95		-4.4072	0.00572642	0.0321813
ID: 00877	867	174											319395	64139.5		246003	31543.9		-1.29834	0.0863522	0.196985	222487	39566.3		328970	11059.8		1.4786	0.00545579	0.0378265	294662	45778.7		509045	50545.1		1.72755	0.00276231	0.0232854
ID: 00896	282	166											12919.5	10052		8171.65	5385.9		-1.58101	0.263309	0.355582	5213.53	4780.53		7073.89	5272.83		1.35683	0.337105	0.390695	7946.18	1486.66		2171.21	581.9		-3.6598	0.00165564	0.0189278
ID: 00899	1246	172											14360	2290.41		24070.3	4435.97		1.67621	0.0351135	0.122552	23621.9	8159.53		17596.5	4475.01		-1.34242	0.162437	0.250652	18368.7	3360.43		33667.8	6085.09		1.83289	0.00945331	0.0405758
ID: 00923	508	171											60225.5	75482.1		4285.66	1182.55		-14.0528	0.127227	0.256115	9484.8	4983.3		5027.09	4012.17		-1.88674	0.146992	0.237077	5559.68	1221.5		2380.82	817.84		-2.33519	0.0100124	0.041712
ID: 00924	673	174											58983.7	2565.81		53058.1	12996		-1.11168	0.293691	0.375911	22074.9	7269.24		48583.6	7849.3		2.20085	0.00636418	0.0416179	57079.9	18855.2		47795.7	10782.8		-1.19425	0.250098	0.304577
ID: 00942	2211	179											17934.9	16570		9956.73	4240.94		-1.80129	0.226748	0.334778	8774.7	3408.89		7569.83	3488.53		-1.15917	0.345393	0.395625	20433.4	7644.91		3524.63	838.349		-5.79731	0.00948589	0.0405758
ID: 00946	521	177											64968.9	22258.6		51203.6	2581.69		-1.26883	0.165357	0.286389	103948	34107.5		42334.5	10822		-2.4554	0.020322	0.0712426	40649.6	9028.79		15414.1	1448.02		-2.63717	0.00438775	0.0285204
ID: 00959	758	185											151015	20118.6		191485	51501.9		1.26799	0.192179	0.307658	145270	19134		168474	5184.12		1.15973	0.0562726	0.119069	265467	84091.4		88834.3	12562.9		-2.98834	0.0113971	0.0452755
ID: 00967	725	179											21139.8	1746.52		25693.2	8028.09		1.2154	0.253306	0.350407	20474.2	1712.46		22715.2	5863.22		1.10946	0.279829	0.342722	30721	1437.06		14234.4	2999.54		-2.15822	0.000505544	0.0113302
ID: 01011	2114	200											87560.8	788.82		187725	53162.1		2.14394	0.042799	0.127218	109536	35175.7		121529	29811.8		1.10949	0.337837	0.391122	179888	26378.9		81182	26839.2		-2.21586	0.00523659	0.0306744
ID: 01019	1130	195											52683.7	247.201		57777.2	6648.59		1.09668	0.189897	0.305922	83122.2	1470.54		40535.7	3849.36		-2.05059	2.8621e-05	0.0118406	59314.4	7046.33		64512.9	4066.24		1.08764	0.165236	0.230348
ID: 01032	1715	194											1908.87	986.488		15830	22949.3		8.29287	0.237757	0.341201	6789.66	5552.53		7088.82	3938.5		1.04406	0.471491	0.478302	7396.66	1502.68		4222.68	625.711		-1.75165	0.0139268	0.0499155
ID: 01045	2287	206											63302.6	13777.1		135376	57579.1		2.13854	0.0981667	0.214427	75080.4	25029.1		66006.3	25364.2		-1.13747	0.340981	0.392709	145852	38978.9		58045	19849.1		-2.51275	0.0127114	0.0477831
ID: 01051	2265	205											47382.7	17962.4		94776.2	23544.1		2.00023	0.048947	0.135768	42394.6	4320.26		50495.3	13707		1.19108	0.192105	0.27564	92723.4	25629.5		36720.8	8760.05		-2.52509	0.0115707	0.0452755
ID: 01090	680	209											105222	18722.9		172293	67807.4		1.63742	0.141863	0.264989	233083	79787		162400	79999		-1.43525	0.169752	0.255647	58702.3	23328.4		196860	65399.1		3.35354	0.013071	0.0484204
ID: 01116	387	205											9463.14	7991.32		5698.98	2872.19		-1.6605	0.241923	0.343534	4259.07	1880.98		12891.8	2958.39		3.0269	0.00650028	0.0419988	2111.24	1196.76		6715.24	6258.88		3.18072	0.139487	0.204919
ID: 01128	706	212											106097	5157.79		154379	33043.2		1.45508	0.0732401	0.179576	151657	46155		123860	66354.3		-1.22443	0.291732	0.351709	74029.9	6870.88		158741	42066		2.14428	0.0131189	0.0484204
ID: 01145	2437	211											5110	1761.31		18251.4	8227.61		3.5717	0.0621636	0.160958	8063.27	4929.41		11060.2	4173.63		1.37167	0.233318	0.307388	40290.1	16570.8		7984.08	939.574		-5.04631	0.0140044	0.0499155
ID: 01169	2142	217											4496.67	1672.61		20825.4	16682.7		4.63129	0.140755	0.264591	11543.2	3695.01		8823.89	13666.9		-1.30817	0.37804	0.420088	10987.4	3227.33		3641.27	1327.69		-3.01746	0.0109236	0.0439799
ID: 01181	1326	217											30132.3	7336.75		42731.6	7106.85		1.41814	0.0752358	0.182017	20157.6	9730.32		28671.3	4619.72		1.42236	0.121415	0.209946	25657.1	3038.3		39660.9	2349.43		1.54581	0.00160777	0.0188563
ID: 01192	2137	222											13812.2	7918.34		24733.8	10994.7		1.79072	0.160228	0.282226	29806.7	17994.4		16113.4	8344.18		-1.84981	0.148918	0.238619	36010.8	2892.06		22273.7	4012.8		-1.61674	0.00429183	0.0282371
ID: 01211	1262	231											106684	7532.69		97564.8	14297.8		-1.09347	0.240635	0.342993	82273.7	3082.85		142582	13434.3		1.73302	0.000812823	0.0181825	136896	26208.3		98636.3	11560.2		-1.38789	0.0408598	0.082407
ID: 01225	1220	228											31442.6	3041.03		64289.4	66313.8		2.04466	0.277026	0.365157	23204.5	3588.35		40859.9	5535.91		1.76086	0.00488404	0.0363742	54392	2507.33		30678.3	1078.83		-1.77298	5.68294e-05	0.00613189
ID: 01230	1192	227											10067.2	3010.41		40938.9	44376.7		4.06658	0.209983	0.325534	8368.78	1037		16714.7	1896.91		1.99727	0.00130062	0.0237365	20075.7	10303.8		11689.9	723.405		-1.71735	0.116198	0.178601
ID: 01247	1301	235											34219.7	1381.21		32436.1	6456.59		-1.05499	0.369178	0.427866	33870.3	3532.83		57451.3	5406.59		1.69621	0.00159964	0.0237365	53946.9	2043.56		47908.6	18829.7		-1.12604	0.305109	0.350973
ID: 01264	2055	234											5182.88	1921.7		4986.67	2655.78		-1.03935	0.467622	0.483762	22542.6	26885.7		2483.05	897.27		-9.07861	0.133041	0.22153	8497.99	2397.94		2181.48	998.001		-3.89553	0.00678097	0.0348666
ID: 01273	1406	242											58730	635.872		90584.3	19171.4		1.54239	0.0560712	0.148651	102671	12379		104240	4102.44		1.01529	0.422517	0.44521	83626.2	10273.7		128477	2775.3		1.53632	0.000936318	0.0155429
ID: 01281	2114	240											4297.63	762.502		19585.7	24286.1		4.55732	0.230242	0.337683	7937.33	3265.86		3438.98	1008.03		-2.30805	0.0424128	0.100579	8537.87	1449.25		4904.21	1011.99		-1.74093	0.011787	0.0455849
ID: 01294	2248	243											16065.5	5199.7		21056.9	9672.55		1.31069	0.281818	0.369929	16452	1427.63		10145.2	4065.56		-1.62166	0.0321556	0.0894224	26469.1	2510.97		16585.6	1482.7		-1.59591	0.00210257	0.0208687
ID: 01296	502	249											20410.3	3240.33		30313.8	5393.9		1.48522	0.0540993	0.144131	23675.5	3621.63		36738.4	4311.14		1.55175	0.00794245	0.0444036	46421.4	17827.5		14049.4	8464.17		-3.30416	0.0234062	0.0639373
ID: 01308	2254	246											11206.7	6308.07		19125.3	9126.14		1.7066	0.186231	0.30217	16021.1	451.319		7645.98	3036		-2.09536	0.00456512	0.0358664	29176.4	2308.55		19607.4	5612.35		-1.48803	0.0261916	0.0672875
ID: 01352	342	250											9947.59	8755.6		4483.17	2201.99		-2.21887	0.172937	0.292158	8637.59	3584.65		24577.5	5694.58		2.84541	0.00740831	0.0440038	12710.8	13443.9		4929.31	1090.41		-2.57861	0.187113	0.24742
ID: 01354	1953	258											100137	37717.7		128284	56793		1.28109	0.294854	0.376506	94288.2	14272.7		85440.1	38536.8		-1.10356	0.364061	0.40919	220898	18622.7		144013	27749.7		-1.53387	0.0081681	0.0378257
ID: 01359	1640	254											19419.5	88.9868		27862.3	8765.91		1.43476	0.143417	0.265248	43971.5	28115.9		20557.4	2999.93		-2.13896	0.112404	0.200801	26903.3	4273.78		42039.9	3877.29		1.56263	0.00523526	0.0306744
ID: 01393	1262	265											120759	16190		166356	32009.8		1.37758	0.0848841	0.196124	124361	12453.5		189953	24219.6		1.52742	0.00700678	0.0436893	275567	50479.5		238342	16335.2		-1.15618	0.14555	0.210804
ID: 01437	714	261											59485.4	1512.74		32642.8	3425.23		-1.82232	0.00105303	0.0478932	28951.8	12236.2		43510	10799.3		1.50284	0.0986124	0.184455	39719.8	20077.5		49525.3	8086.37		1.24686	0.238262	0.294822
ID: 01472	1364	287											183886	88685.8		165966	73133.1		-1.10798	0.409516	0.45227	329830	96691.8		476916	54915.8		1.44594	0.0418802	0.0997544	213201	45301.9		362976	16497.3		1.7025	0.00288288	0.0234914
ID: 01477	221	299											795955	518918		739681	563562		-1.07608	0.458851	0.478541	1.75853e+06	573538		1.37709e+06	54925.7		-1.27699	0.15772	0.246638	634569	273609		1.65214e+06	397162		2.60357	0.0108431	0.0439799
ID: 01478	464	284											350195	1879.54		613994	105427		1.75329	0.0219189	0.104648	634356	27954.8		362399	95471.2		-1.75043	0.0045351	0.0358664	252455	36382.6		335219	88983.1		1.32783	0.105092	0.16434
ID: 01483	249	293											3.96241e+06	1.74622e+06		4.71998e+06	1.2773e+06		1.19119	0.303653	0.383206	3.14756e+06	468727		3.12459e+06	1.25291e+06		-1.00735	0.48885	0.491235	1.31807e+06	223503		3.18365e+06	375408		2.41539	0.000891257	0.0155429
ID: 01487	1451	287											340495	177535		269302	21752.6		-1.26436	0.253939	0.350832	554064	163258		757445	102073		1.36707	0.0706497	0.144096	314233	36997.8		510105	89496.6		1.62333	0.0124118	0.0472987
ID: 01497	2345	279											10533.9	10231.1		91819	154537		8.71649	0.265831	0.357105	3362.06	3036.19		4469.94	5359.61		1.32952	0.385485	0.421844	3906.01	308.93		2161.66	738.506		-1.80695	0.00976682	0.0408465
ID: 01505	1949	290											272155	2548.25		327977	68105.5		1.20511	0.175975	0.293473	325981	51090.2		330980	36532.6		1.01533	0.448509	0.46286	353688	21437.6		542710	65313.6		1.53443	0.00444387	0.0286939
ID: 01508	333	295											269416	42357.2		407239	191832		1.51156	0.205585	0.321351	339320	32390.9		205492	29723.4		-1.65125	0.00310045	0.0309971	102103	21025.9		266217	65690.8		2.60735	0.00729904	0.0364614
ID: 01517	1840	289											68771.4	17432.3		122675	10225.5		1.78381	0.0101509	0.0878784	155553	28373.1		198612	41774.9		1.27682	0.106881	0.193797	159125	11423.1		241602	31231.5		1.51832	0.00634422	0.033556
ID: 01522	1540	277											68577.9	36220.8		54278.6	7563.47		-1.26344	0.26221	0.355081	125454	34311.8		167334	32570.6		1.33382	0.0999934	0.185383	67095.2	12641.9		128831	10412.4		1.92012	0.00142145	0.0178727
ID: 01568	905	321											3.33978e+06	36693		2.61699e+06	436735		-1.27619	0.0567065	0.149967	1.58697e+06	358706		3.48007e+06	668439		2.1929	0.0062123	0.0411766	2.07324e+06	162925		2.0414e+06	308788		-1.0156	0.441061	0.453675
ID: 01572	2304	289											21972	23511.7		4742.79	1535.83		-4.63272	0.130108	0.258064	4567.69	1087.12		1255.04	539.42		-3.63949	0.00455925	0.0358664	6162.8	4523.1		2753.31	918.99		-2.23832	0.134953	0.201125
ID: 01610	2298	303											54977.9	51423.1		20688.9	5008.86		-2.65737	0.149436	0.272828	18226.2	7501.42		15855.4	5475.47		-1.14952	0.34062	0.392709	17906.2	2343.1		10323.3	1202.69		-1.73455	0.0037802	0.0266591
ID: 01634	1142	346											3.94291e+06	411880		4.07006e+06	66700.4		1.03225	0.304008	0.383206	3.97699e+06	582221		3.68776e+06	236808		-1.07843	0.235034	0.308776	3.79066e+06	301477		6.12708e+06	1.04445e+06		1.61636	0.0102142	0.0420652
ID: 01648	1340	313											54226.8	17558.1		73141.5	28150.7		1.34881	0.234975	0.339666	41747.4	4601.04		62915.6	7130.14		1.50705	0.00622037	0.0411766	45485.6	11056.7		155324	16224		3.4148	0.000317406	0.00925623
ID: 01649	1364	311											74235.1	97320.5		7205.49	2730.61		-10.3026	0.141366	0.264816	6333.13	2651.73		7555.49	579.863		1.19301	0.239486	0.3124	4270.6	885.154		12920	2969.42		3.02534	0.00421552	0.0280774
ID: 01657	1317	315											17752.4	4827.19		15211.8	1441.67		-1.16702	0.212729	0.326508	17660.3	3303.98		25921.7	1993.24		1.4678	0.010342	0.0519024	20098.2	3557.05		88630	9628.13		4.40985	0.000159684	0.00638146
ID: 01659	1447	314											27762.3	4278.46		31262.7	1302.53		1.12609	0.124586	0.252684	15713.2	3228.09		33421.9	2048.77		2.127	0.000654949	0.0181202	28740.2	9235.44		33987.8	1361.48		1.18259	0.192686	0.251097
ID: 01676	2178	321											5725.32	357.939		15053.8	3525.69		2.62934	0.0191725	0.10238	17639.8	1806.76		6169.39	2646.55		-2.85925	0.00172098	0.0244333	7243.67	1864.2		4845.31	207.451		-1.49499	0.0455751	0.0870363
ID: 01687	1105	336											1.32409e+06	336571		1.05635e+06	91810.2		-1.25346	0.126903	0.256048	962857	296675		929502	72837.7		-1.03588	0.429604	0.450304	965337	171163		1.91103e+06	395589		1.97965	0.00955042	0.0405758
ID: 01704	1742	327											28962.3	40.9497		33328.8	6876.33		1.15076	0.228429	0.336255	31395.2	190.631		28391.5	3067.58		-1.1058	0.0828826	0.161718	33024.5	6275.95		54521.5	5759.77		1.65094	0.00597937	0.0328478
ID: 01719	2414	324											4630.02	2991.78		9867.91	2439.48		2.13129	0.0588769	0.155326	7960.7	1417.62		2825.19	382.35		-2.81776	0.00187384	0.0252734	10335.9	5385.92		49801.8	72995.7		4.81832	0.201609	0.2599
ID: 01721	1756	328											15429.4	458.187		12411.7	4702.87		-1.24313	0.226784	0.334778	14823.1	3859.75		13766.2	2794.48		-1.07678	0.360202	0.406122	14698.5	3159.36		34076.8	8260.1		2.31839	0.00959077	0.0405821
ID: 01726	170	333											8317.38	6286.51		16110.7	11334.8		1.93699	0.226805	0.334778	19517.8	17166.4		21411.5	16897.4		1.09702	0.449133	0.46286	6846.85	1357.29		12051	1638.25		1.76008	0.00664833	0.034823
ID: 01771	913	337											416890	30212.8		443876	111721		1.06473	0.385562	0.437955	229120	38878.3		414595	91237.2		1.80951	0.0158486	0.0633357	585299	91251.9		375520	49567.3		-1.55864	0.01246	0.0472987
ID: 01781	2159	338											6889.18	58.8559		9923.21	92.3758		1.4404	1.69654e-05	0.0178562	14806.3	11639		7219.07	3464.89		-2.051	0.170031	0.255647	12384.5	3680.81		5117.05	1529.28		-2.42025	0.0171234	0.0547403
ID: 01830	658	349											11133.5	475.834		13051.7	1729.39		1.17229	0.120109	0.248469	6168.5	2951.48		6462.5	2270.37		1.04766	0.448917	0.46286	6387.87	791.483		14806.4	2089.81		2.3179	0.00142452	0.0178727
ID: 01835	207	357											93004.5	19337.1		53186	12817		-1.74867	0.032541	0.118581	208771	103175		107976	17954.9		-1.9335	0.0854172	0.165467	70643.1	45132.6		201274	47880.6		2.84917	0.0131632	0.0484204
ID: 01841	1538	364											554018	14742.4		627544	26182.9		1.13271	0.019736	0.10238	528071	13840.2		851741	33582.9		1.61293	5.1421e-05	0.0118406	669996	16590.9		530808	37192.2		-1.26222	0.00203937	0.0207593
ID: 01846	521	354											128929	46701.9		75650.4	13402.5		-1.70428	0.0692808	0.174635	240541	32021.8		81458.9	29543.8		-2.95291	0.00159942	0.0237365	103676	45372.9		80772.6	25426		-1.28356	0.244065	0.299938
ID: 01873	916	356											193893	25611.5		184620	34595.1		-1.05023	0.385455	0.437955	231680	17550.6		246764	77355.6		1.06511	0.379196	0.42053	169766	30897.4		274755	40354.7		1.61844	0.0116053	0.0452755
ID: 01875	1826	359											3401.23	2184.47		8685.26	3479.93		2.55357	0.0797565	0.189137	7008.52	795.243		4357.53	423.195		-1.60837	0.00349837	0.0328238	13945	1342.65		7274.88	3086.41		-1.91686	0.0132382	0.0484204
ID: 01910	852	370											527527	40938.4		617558	145226		1.17067	0.237208	0.341201	486058	30632.9		264179	94150		-1.83989	0.00890872	0.0473522	452174	59922.8		392829	31554.8		-1.15107	0.10184	0.160887
ID: 01916	523	373											135742	48025.8		224915	223803		1.65692	0.316873	0.390449	325509	73774.7		124568	50357.2		-2.61311	0.00879718	0.0473158	106903	31158.5		96009.4	13092.6		-1.11347	0.303208	0.349741
ID: 01924	1264	380											316161	7089.58		347945	57752.4		1.10053	0.257633	0.352775	362267	39999.7		326985	64506		-1.1079	0.232941	0.307266	342950	78552.6		162899	10872.9		-2.10529	0.00853321	0.0385244
ID: 02000	2197	389											7578.94	4004.78		10278.2	1636.6		1.35616	0.174493	0.29305	8640.58	3402.15		5470.38	1476.47		-1.57952	0.106418	0.193308	19948	2955.31		9184.55	2609.82		-2.17191	0.00455732	0.0286939
ID: 02019	2061	405											105104	57212.7		186662	65500.7		1.77597	0.125174	0.253401	244506	24556.8		142215	32288.1		-1.71926	0.00599553	0.0404529	207587	13450.3		160736	35297.5		-1.29148	0.0490847	0.0888631
ID: 02023	2150	391											44524.6	60411.5		2315.08	894.945		-19.2324	0.138467	0.262221	2376.87	191.26		1464.6	274.79		-1.62289	0.00458718	0.0358664	3352.71	2232.35		2736.48	2438.81		-1.22519	0.381498	0.414121
ID: 02038	1573	404											131075	3679.56		130310	20708		-1.00587	0.481925	0.490078	116807	24393.5		258926	3730.45		2.2167	0.000283724	0.0133104	181674	21559.4		184518	11689.8		1.01566	0.425285	0.443793
ID: 02052	1463	400											26683.3	291.928		27446.9	3332.56		1.02862	0.389508	0.440748	23525	1618.48		42707.2	26531.4		1.8154	0.139729	0.22809	22862.3	1415.75		38755.9	4922.25		1.69519	0.0028944	0.0234914
ID: 02065	1227	419											195158	4384.5		181896	8259.34		-1.07291	0.0685285	0.173294	230348	28674		187959	16337.4		-1.22552	0.0450684	0.102809	154482	11607.3		245653	32925.6		1.59017	0.00531614	0.0306744
ID: 02087	954	420											525527	12843.1		481128	28340.6		-1.09228	0.0695544	0.174635	608406	12555.4		375852	50194.4		-1.61874	0.000734152	0.0181825	413270	55149.8		464362	37659		1.12363	0.127876	0.193548
ID: 02090	2046	409											16792.5	4260.88		33761.1	14783.1		2.01049	0.114221	0.240712	35383.6	8789.5		27599.5	2536.19		-1.28204	0.10727	0.193797	64100.3	14336.6		19245.2	5150.43		-3.33071	0.00349139	0.0256273
ID: 02091	2270	414											144277	32733.9		168094	44366.8		1.16508	0.284257	0.37176	161316	12116.1		107807	18392.8		-1.49635	0.00680382	0.0429481	206829	39254.6		221527	73154		1.07107	0.387204	0.418631
ID: 02095	801	412											109185	8657.99		225711	14390.9		2.06723	0.00106528	0.0478932	114712	5544.6		143149	2576.28		1.2479	0.000644525	0.0181202	162513	17669.1		141561	23577.8		-1.14801	0.14276	0.207878
ID: 02111	1781	419											237897	14941.2		385814	70146.1		1.62177	0.0339949	0.120716	361179	26752.4		320439	47884.3		-1.12714	0.133846	0.22191	410342	8427.91		331767	30105.3		-1.23683	0.00606311	0.0328478
ID: 02133	281	414											107805	22064.5		116924	6512.22		1.08459	0.260795	0.355081	101336	6534.35		45886.5	23275.2		-2.2084	0.00825047	0.0456526	22866.4	12650.6		120735	117544		5.28002	0.112459	0.174594
ID: 02138	1180	422											81941.4	25735.9		78701.8	15824		-1.04116	0.434228	0.466648	79527.2	15664		129055	70406.7		1.62278	0.150041	0.239489	58816.7	6574.82		116737	23801.2		1.98477	0.00765658	0.0370469
ID: 02142	542	416											1491.43	351.335		4655.11	3812.33		3.12125	0.173798	0.292555	9483.91	693.33		4045.27	389.107		-2.34444	0.000145264	0.0118406	14034.3	21736.7		6213.97	6004.03		-2.25851	0.290222	0.341866
ID: 02166	2159	421											31156.7	15340.6		42610	3112.93		1.3676	0.133279	0.25958	44614.8	3582.39		21197.3	7290.81		-2.10474	0.0037637	0.03402	47582.3	6680.22		66259.3	9698.14		1.39252	0.0257663	0.0666711
ID: 02186	1810	427											8560.63	1484.72		7230.11	4276.25		-1.18402	0.356181	0.419105	7082.2	2717.5		9549.79	1018.44		1.34842	0.107406	0.193797	15579.8	2654.86		8905.18	1516.13		-1.74952	0.00970632	0.0408465
ID: 02196	2042	441											61750.3	31445.5		84598.4	42640.1		1.37001	0.284578	0.37176	51073	4739.48		39198.5	1705.93		-1.30293	0.00752999	0.0440038	128830	21525.5		66347.6	21634.9		-1.94175	0.0119413	0.0460166
ID: 02210	1118	445											473278	14819		416803	66215.6		-1.1355	0.170289	0.290731	677807	69138.9		450754	49028.4		-1.50372	0.00486749	0.0363742	333754	35806.2		372923	44813		1.11736	0.151206	0.217825
ID: 02219	1169	444											134823	6181.74		169401	9113.79		1.25647	0.00971524	0.0878784	183440	21724.8		102929	13322.5		-1.7822	0.00271362	0.0293858	126666	10181.9		163988	16557.2		1.29465	0.0146105	0.0506147
ID: 02228	1499	448											415455	33833.8		320270	27479.2		-1.2972	0.0196689	0.10238	327177	11175.4		403506	17300.5		1.2333	0.00151376	0.0237365	318161	81282.2		481364	70776.1		1.51296	0.0293143	0.0709196
ID: 02248	851	447											161534	13755.2		160683	22736		-1.0053	0.483037	0.490078	100463	5147.9		151130	37921.6		1.50433	0.0417833	0.0997544	128807	20876		189183	15437.4		1.46873	0.00788197	0.0375464
ID: 02262	922	456											626921	117947		655686	43475.8		1.04588	0.354551	0.418099	917975	55609.9		582097	84254.7		-1.57701	0.00224954	0.0278995	793083	78720.1		930205	21872.2		1.1729	0.0219064	0.0620395
ID: 02288	1701	461											273241	39785.2		279316	29128.3		1.02223	0.426682	0.463169	302875	34875.6		391764	8155.24		1.29348	0.00632984	0.0416179	327013	62608		533153	51810.2		1.63037	0.00587496	0.0325081
ID: 02302	1878	462											253280	20669.1		397411	84983.7		1.56906	0.0553531	0.147108	266341	32132.7		311903	30920.7		1.17107	0.0757486	0.152771	241321	43076.1		390927	33763.4		1.61994	0.00453705	0.0286939
ID: 02345	2136	461											2112.04	159.656		2744.8	1327.4		1.2996	0.284632	0.37176	5684.94	287.169		2005.96	664.586		-2.83402	0.000459606	0.0171005	15282.3	15311		4140.08	1175.17		-3.6913	0.138612	0.204919
ID: 02364	520	480											480920	43068.6		514981	198307		1.07082	0.417235	0.457052	873298	75779.8		496031	133952		-1.76057	0.00660072	0.0421431	382841	140553		391473	54016.6		1.02255	0.462842	0.471125
ID: 02379	2171	467											39421.8	24741.8		20533.3	2385.08		-1.9199	0.12336	0.251618	22074.2	1108.87		15900.3	1216.65		-1.38829	0.00144831	0.0237365	30025.2	3759.62		12360.4	1729.63		-2.42915	0.000892431	0.0155429
ID: 02426	2265	482											10787.6	7811.27		5083.26	2483.34		-2.12218	0.147798	0.270295	26186.6	34622.9		11126.3	8204.41		-2.35358	0.25207	0.316928	9099.55	2339.86		3647.85	522.109		-2.4945	0.00848929	0.0384872
ID: 02449	2194	485											23076.6	16269.3		4640.66	1000.72		-4.97269	0.0608143	0.159188	3635.91	1206.16		2109.84	1122.11		-1.72331	0.0919381	0.175577	5169.81	496.612		2870.25	835.53		-1.80117	0.00743992	0.036656
ID: 02450	2250	485											2097.94	312.973		1780.51	800.198		-1.17829	0.321678	0.394303	2101.38	1311.36		16668.2	18162.5		7.93204	0.119068	0.208066	7019.88	1706.85		1608.71	405.779		-4.36366	0.00295832	0.0238211
ID: 02455	712	489											5282.51	110.451		20768.5	8933.52		3.93156	0.0512788	0.13937	15777.2	7066.01		8924.57	6133.95		-1.76783	0.136715	0.224529	4530.21	1187.58		16036.4	3333		3.53987	0.00244426	0.0223504
ID: 02485	798	499											147083	4380.69		165284	15081.5		1.12375	0.105456	0.226216	112425	2941.46		154234	8990.54		1.37188	0.000782382	0.0181825	151341	51090.3		81048.4	9979.57		-1.86729	0.03974	0.0819876
ID: 02496	1903	521											6.79982e+06	1.10497e+06		3.86962e+06	1.30502e+06		-1.75723	0.0407269	0.126573	3.22298e+06	332552		4.88734e+06	201253		1.51641	0.000882038	0.0186612	2.79657e+06	439795		3.47245e+06	471990		1.24168	0.071886	0.121385
ID: 02511	582	513											1.0419e+06	38343.2		655356	111174		-1.58982	0.010052	0.0878784	592247	186254		887977	55939.8		1.49934	0.0289752	0.0849572	1.06682e+06	24847.5		755886	40150.2		-1.41135	0.000168522	0.00644196
ID: 02521	1836	518											2.09863e+06	233738		1.37414e+06	179374		-1.52723	0.0141415	0.0971893	1.07943e+06	108852		1.95159e+06	97147.4		1.80798	0.00024557	0.0126941	1.12499e+06	128085		1.43581e+06	137007		1.27628	0.0227258	0.0631987
ID: 02527	559	504											13279.2	2253.96		5785.16	941.659		-2.29539	0.00612514	0.0755055	6604.46	2481.52		43501.9	58733.1		6.58675	0.169049	0.255647	14230	1576.83		7398.18	1507.8		-1.92344	0.00280153	0.0233305
ID: 02541	1239	512											102804	11261		106987	6383.42		1.04069	0.310339	0.38677	153081	19578.6		91677.4	5735.97		-1.66978	0.00322903	0.0316739	108381	12550.8		90252.2	15232		-1.20087	0.0934189	0.151123
ID: 02542	1762	525											2.10304e+06	25368.5		1.36688e+06	272890		-1.53857	0.0182327	0.101996	1.26826e+06	137446		1.91488e+06	349632		1.50985	0.020345	0.0712426	1.44484e+06	100182		1.9389e+06	201684		1.34195	0.00955167	0.0405758
ID: 02553	708	518											391668	25655.8		358517	70519		-1.09247	0.292242	0.3745	261885	51300.2		301294	71774.6		1.15048	0.241143	0.312732	196138	17209.8		335900	7705.57		1.71257	0.00010611	0.0062124
ID: 02554	1187	511											156349	4282.52		143058	19339.5		-1.0929	0.214754	0.327545	186284	19167.5		114350	19015.8		-1.62907	0.00496072	0.0365217	146785	8981.74		126670	20616.5		-1.1588	0.0981155	0.156837
ID: 02560	935	513											20140.5	4074.11		16903.4	4347.31		-1.1915	0.23304	0.339465	20533.3	3174.86		61512.8	61752.1		2.99576	0.157498	0.246638	24568.3	4608.5		38110.7	3654.87		1.55121	0.00814692	0.0378257
ID: 02572	1030	517											60410.5	3170.79		37356	1931.37		-1.61716	0.000934724	0.0478932	65988	10453.9		62611.5	15797.4		-1.05393	0.38647	0.422066	63729.8	8281.11		61812.7	10729.8		-1.03101	0.409261	0.433041
ID: 02585	747	519											133064	30868.5		78026.5	11617.2		-1.70537	0.0291504	0.116874	77590	15666.5		90026.8	6532.85		1.16029	0.136618	0.224529	70311.7	8778.11		116908	15125		1.66271	0.0049588	0.0300593
ID: 02600	521	521											157842	18292.7		155064	36223.5		-1.01791	0.46447	0.482524	290950	38245.4		160867	21878.8		-1.80864	0.00345843	0.0328238	132218	19062.6		140996	20798.8		1.06639	0.309278	0.355012
ID: 02669	783	536											43391.9	2546.48		50065.2	5098.53		1.15379	0.0981683	0.214427	33185	1990.56		58290	9218.68		1.75652	0.00497562	0.0365217	50124.1	12084.5		51332.6	6078.21		1.02411	0.44226	0.453971
ID: 02718	2040	544											61469.9	51126.1		284408	162933		4.62679	0.0855091	0.196307	105296	27349.3		88701.7	78346.5		-1.18708	0.373264	0.415636	668282	196987		208439	88161		-3.20613	0.0105046	0.0429336
ID: 02743	1637	560											153688	18109.2		114306	41567.2		-1.34453	0.15567	0.27948	124038	6336.43		181799	10587.9		1.46567	0.000629037	0.0181202	115535	9138.84		189391	30120.6		1.63926	0.0076486	0.0370469
ID: 02758	2179	562											28298.9	17096.8		41518.3	18237		1.46714	0.238468	0.341256	32565.5	17862.6		18901.6	2994.98		-1.7229	0.130691	0.218968	45672.2	2534.86		24752.9	6552.59		-1.84512	0.00335558	0.0253194
ID: 02760	762	576											405029	48430		267437	44390.3		-1.51448	0.0229939	0.106847	284601	36179.6		321066	26367.9		1.12813	0.115565	0.203749	235760	25154.4		333299	21292.2		1.41373	0.00342797	0.0255089
ID: 02799	1121	603											1.87836e+06	305483		4.05064e+06	78256.1		2.15647	0.000528334	0.0408432	2.69951e+06	66807.7		3.06146e+06	822906		1.13408	0.24497	0.315421	3.49064e+06	354324		2.678e+06	506634		-1.30345	0.0425491	0.0842507
ID: 02812	1026	593											2.1427e+06	69857.1		3.64543e+06	122017		1.70132	0.00030227	0.0408432	2.25268e+06	180904		2.90789e+06	284883		1.29086	0.0141151	0.0590316	3.61446e+06	191879		2.69855e+06	232955		-1.33941	0.00313494	0.0243352
ID: 02905	82	622											62466.5	45828.4		112687	60922		1.80395	0.200433	0.317108	157699	108393		164131	69830.2		1.04078	0.467651	0.475585	373862	155458		29327.9	9338.38		-12.7477	0.00929505	0.0403193
ID: 02962	2113	627											86995.8	5295.72		90264.1	11943.5		1.03757	0.374626	0.432241	75661.1	19975.8		147612	10910.4		1.95096	0.00270782	0.0293858	99463.8	14540.3		192802	20377.9		1.93842	0.00148015	0.0183573
ID: 02993	1785	644											116918	44516.2		111835	29810.9		-1.04545	0.442495	0.47086	105781	12039.2		136954	32740.7		1.29469	0.0982964	0.184455	202713	23866.8		133139	12698.6		-1.52256	0.00559129	0.031682
ID: 03085	1144	671											95729	4004.96		135277	19461.5		1.41313	0.0369567	0.124029	228356	19450.7		137433	23861.1		-1.66158	0.0034534	0.0328238	106756	7341.77		157547	27259.1		1.47577	0.0178283	0.055821
ID: 03157	2350	701											137964	1726.77		230528	30936.4		1.67093	0.0139024	0.0961586	196859	19999.4		132915	28566.4		-1.48109	0.0168306	0.0660374	283722	36999.4		146318	57673		-1.93908	0.012754	0.0477831
ID: 03202	1310	696											37779.4	2173.79		25389.5	3227.04		-1.48799	0.0093757	0.0878784	12505.5	1962.91		51301.5	5822.63		4.10232	0.000198552	0.0126941	20260.6	4518.55		21373.7	3516.07		1.05494	0.376623	0.411312
ID: 03226	657	711											209421	21622		247550	5068.62		1.18207	0.0251264	0.110861	273573	34992.5		290685	62869.8		1.06255	0.350762	0.398857	249393	56146.6		397318	39513.5		1.59314	0.0101326	0.0420504
ID: 03241	2202	712											71678.8	6686.32		120207	15220		1.67703	0.0132507	0.095722	101528	7012.34		93855.4	6465.87		-1.08175	0.117997	0.207023	115086	9949.13		143207	6206.61		1.24435	0.00710924	0.0359648
ID: 03245	2143	706											23027	2087.11		33824.9	4546.47		1.46892	0.0281394	0.115268	34693.5	11071.7		34939	9269.49		1.00708	0.488959	0.491235	48586.4	7702.01		27771.1	3182.48		-1.74953	0.00619317	0.0329669
ID: 03248	1956	712											36425.5	3861.56		51361.9	21440		1.41005	0.211111	0.326206	60145.8	16378.4		53808.7	13440.6		-1.11777	0.31588	0.371404	36748.2	3588.39		74221.4	18293		2.01973	0.0126559	0.0477473
ID: 03283	939	714											130015	962.657		156833	19166.8		1.20627	0.0786576	0.186942	212126	35985.2		88489.9	26591.3		-2.39717	0.00436865	0.0358664	163591	30927.7		186508	19031.2		1.14009	0.167891	0.232547
ID: 03299	1133	737											2.28787e+06	13489		1.90235e+06	219883		-1.20265	0.0501493	0.137338	1.53662e+06	94987		2.09253e+06	99179.4		1.36178	0.00108939	0.0217676	2.75784e+06	296330		1.80841e+06	272599		-1.52501	0.00752347	0.0368992
ID: 03308	370	720											15362.5	2746.73		6408.41	3481.43		-2.39725	0.0285278	0.115366	44982	68713.4		10483.5	1724.32		-4.29075	0.216861	0.295819	13673.7	2633.76		5327.58	2635		-2.56659	0.00891926	0.039333
ID: 03330	1747	740											970716	189033		2.01266e+06	412160		2.07338	0.0241765	0.109607	1.70565e+06	152548		1.39901e+06	165585		-1.21918	0.0388756	0.0966474	1.50783e+06	207961		2.24631e+06	190716		1.48977	0.00527645	0.0306744
ID: 03342	2254	744											142698	84306.1		222393	49945.9		1.55849	0.131435	0.258325	114237	12643.9		53561.4	14555.6		-2.13282	0.00275182	0.0293981	209804	40262		165152	60812.9		-1.27037	0.17437	0.238159
ID: 03372	643	734											12752.3	800.11		11228.6	5869.63		-1.1357	0.375861	0.432241	5710.44	1003.82		12452.3	1450.25		2.18061	0.00134962	0.0237365	5970.33	1728.73		6769.98	472.648		1.13394	0.241378	0.297654
ID: 03375	1413	752											291402	18909.2		261528	6266.57		-1.11423	0.0364513	0.124029	233718	17755.1		369580	31146.3		1.58131	0.00139359	0.0237365	315053	53875.2		353899	95892.7		1.1233	0.286892	0.338684
ID: 03392	1361	750											272120	3464.91		264847	32006		-1.02746	0.390505	0.440748	269298	28270.9		629608	45007		2.33796	0.000150474	0.0118406	277783	55966		405197	51985.3		1.45868	0.0223004	0.062403
ID: 03394	745	741											245495	29813.5		212068	18185.4		-1.15763	0.102799	0.222476	228259	16145.6		268439	24163.3		1.17603	0.0373905	0.0946209	221506	34805		394859	42090		1.78261	0.00266838	0.0229509
ID: 03423	721	757											198612	42712.4		124264	17612.7		-1.5983	0.0324747	0.118581	95965.4	16107.2		207225	26731.4		2.15937	0.00174698	0.0244805	130713	22329.7		135336	26239.1		1.03536	0.413824	0.435856
ID: 03431	1697	754											31888.7	1034.47		45483.7	6305.23		1.42633	0.0319337	0.117599	46745.5	8567.57		47706.4	10701.2		1.02056	0.454612	0.465837	43755.1	8703.87		70426.5	8347.63		1.60956	0.00930445	0.0403193
ID: 03464	423	766											449646	147216		353698	34707		-1.27127	0.162707	0.283619	388002	77770.6		457640	278616		1.17948	0.349053	0.397914	368996	34308.8		232849	43602.2		-1.5847	0.00657755	0.0346204
ID: 03517	987	785											478862	33159.5		470451	54983.6		-1.01788	0.431158	0.465685	474720	51740.8		468625	16255.1		-1.013	0.427586	0.448799	359648	41761.8		549320	71813.7		1.52738	0.0083769	0.0383684
ID: 03518	1141	783											441227	95952.9		258299	74412.8		-1.7082	0.0463681	0.132941	304242	83298.6		583809	53903.8		1.9189	0.00407913	0.035211	388196	143082		407412	67453.9		1.0495	0.421814	0.441847
ID: 03520	1869	777											42735.2	497.713		54527.6	10993.4		1.27594	0.122949	0.251456	49653.8	13587.2		116747	13995.9		2.35122	0.00199249	0.0256666	84173.3	40692.2		64212.9	20632.3		-1.31085	0.24539	0.301224
ID: 03526	726	796											3.86584e+06	400036		2.83381e+06	416165		-1.36418	0.035323	0.122552	2.4953e+06	398990		4.31327e+06	503546		1.72856	0.00401853	0.0350997	3.16882e+06	239079		2.77659e+06	413542		-1.14126	0.11402	0.176257
ID: 03534	688	791											750354	139880		481009	73918.5		-1.55996	0.0305866	0.117599	304154	34750		700046	135676		2.30162	0.00403371	0.0350997	460938	33918.8		350134	59985.1		-1.31646	0.0247815	0.0660422
ID: 03546	886	799											5.13032e+06	495138		6.7219e+06	663092		1.31023	0.0326162	0.118581	6.38743e+06	210684		1.00716e+07	1.96513e+06		1.57678	0.0160078	0.0637359	7.91699e+06	1.00976e+06		5.10879e+06	748860		-1.54968	0.00900395	0.039333
ID: 03619	1276	815											575476	71326.2		600496	70951.6		1.04348	0.362749	0.42498	740272	138794		567535	46777.8		-1.30436	0.0552995	0.118625	607322	113914		1.00438e+06	162855		1.65379	0.012904	0.048178
ID: 03636	986	800											45240.7	664.226		35361.5	6537.31		-1.27938	0.0681777	0.173294	38459.1	16369.4		69329.3	10706.7		1.80268	0.0261249	0.0805392	35170.4	5846.17		57177	1400.11		1.62571	0.00158418	0.0187839
ID: 03637	1510	807											30084.9	7360.65		28242	6605.21		-1.06526	0.393955	0.442789	39977	8555.37		36418.9	5337.15		-1.0977	0.287058	0.348458	20196.7	4310.47		45368.4	5503.83		2.24633	0.00168403	0.0189278
ID: 03642	1615	813											44877.4	3.40805		47329.2	11841.4		1.05463	0.39961	0.447282	47134.7	8054.19		55181.7	13750.3		1.17072	0.215575	0.29481	47606.1	4361.55		74031	11489		1.55507	0.010198	0.0420652
ID: 03671	2473	817											59875.5	26385.1		75189.1	69775.1		1.25576	0.397282	0.445601	58397.8	43785.7		40635.4	20215.2		-1.43712	0.279105	0.342722	64140.5	10820.5		32081.8	3662.12		-1.99928	0.00413709	0.0280774
ID: 03680	1147	815											48055	4487.41		30894.7	4377.18		-1.55545	0.011872	0.0931024	44541.4	3671.43		24085.9	6477.39		-1.84927	0.00445737	0.0358664	38494.3	5972.62		38611.4	1514.89		1.00304	0.487659	0.489929
ID: 03697	1348	832											832175	32207.7		1.27455e+06	187687		1.53159	0.0258474	0.111557	1.60565e+06	197147		1.20905e+06	86876.9		-1.32803	0.0166319	0.0654956	1.2156e+06	160016		1.76672e+06	207898		1.45338	0.0109963	0.0441079
ID: 03719	286	830											33482	11972.4		30531.8	13602		-1.09663	0.410405	0.452788	19482.3	4432.18		34514.5	3593.87		1.77158	0.00515807	0.0370058	15737.5	3851.68		10368.1	700.444		-1.51787	0.0381782	0.0805842
ID: 03759	2040	830											11517.2	5210.36		10022.2	1058.63		-1.14917	0.318501	0.391416	18712.4	4540.75		6992.62	637.855		-2.67603	0.00572422	0.0391969	10516.4	2755.11		16765.5	5733.85		1.59422	0.082037	0.135764
ID: 03768	942	848											1.21814e+06	132274		1.66303e+06	106622		1.36522	0.0122515	0.0934893	1.55572e+06	113187		1.59529e+06	108981		1.02543	0.342609	0.393272	2.20114e+06	338507		1.33654e+06	111513		-1.64689	0.00683801	0.0349678
ID: 03784	1286	834											20282.8	1780.37		20036.9	2670.12		-1.01228	0.459027	0.478541	10181.1	1652.34		20175.2	3313.67		1.98163	0.00474173	0.036286	16182.8	4002.14		15259.5	2614.55		-1.0605	0.377397	0.411325
ID: 03797	1844	855											82265.9	1934.22		119517	17815.7		1.45281	0.0340109	0.120716	164955	116050		174413	71782.2		1.05734	0.455115	0.465901	126130	13420.6		78630.1	16102.2		-1.60409	0.00858863	0.038613
ID: 03804	1290	854											147480	29074.7		153532	26880.3		1.04104	0.412916	0.454652	142907	13414.8		187834	16280.7		1.31438	0.0105209	0.0520738	139949	39253.5		262667	32823		1.87687	0.00710702	0.0359648
ID: 03829	2170	881											3.00388e+06	112095		4.74749e+06	601376		1.58045	0.015402	0.100337	4.43967e+06	280004		3.9907e+06	154716		-1.1125	0.0359581	0.0935488	3.72789e+06	394554		5.04487e+06	484931		1.35328	0.0108976	0.0439799
ID: 03853	1918	866											29093.6	12962.1		15436.1	2632.74		-1.88478	0.0752098	0.182017	21165	2181.77		13681.5	2451.79		-1.54698	0.00841317	0.0460803	13770.2	5991.91		25981	8267.72		1.88676	0.0535336	0.0948922
ID: 03908	2012	890											450885	67188.2		611607	19766.7		1.35646	0.0123902	0.0934893	468959	92710.3		882825	58556		1.88252	0.00141467	0.0237365	536095	65098.6		487634	29197.7		-1.09938	0.152323	0.218295
ID: 03926	2287	899											145866	54762.2		148566	34361.7		1.01851	0.474311	0.487875	140208	34529.6		270767	40385		1.93118	0.00654803	0.0420555	117023	17656.2		94884.5	11652.9		-1.23332	0.0720574	0.121484
ID: 03978	585	907											249344	17665.5		310487	80680.1		1.24521	0.194516	0.310019	277284	57412.2		210240	65016.7		-1.31889	0.125832	0.21516	242567	45135.8		524969	115401		2.16422	0.00842753	0.0383684
ID: 03998	1918	901											6432.61	914.149		9848.25	2067.34		1.53099	0.0623489	0.160958	4269.82	509.322		15488.5	4786.54		3.62745	0.00782266	0.0440038	11264.7	1368.74		7595.15	1789.69		-1.48315	0.0238905	0.0649316
ID: 04047	747	915											13756.2	1902.98		19596.3	4425.18		1.42454	0.0944171	0.209621	25660.4	7964.74		20342.4	8795.8		-1.26142	0.240471	0.3124	18853.5	4376.66		36659.2	2270.92		1.94442	0.00166605	0.0189278
ID: 04052	680	916											23921.7	7581.6		40856.5	5719.29		1.70792	0.0312927	0.117599	24828.2	2344.14		39334.7	1118.72		1.58427	0.000319496	0.0137894	41699.9	7952.2		40202	6550.65		-1.03726	0.40679	0.432014
ID: 04074	504	922											10428.3	2259.11		4644.36	2319.97		-2.24537	0.0352249	0.122552	5386.78	1767.92		12752.9	1829.95		2.36744	0.00370777	0.0339041	7331.75	1140.35		4592.29	801.712		-1.59654	0.0135899	0.0492349
ID: 04089	1302	933											59598.1	6632.45		67020.3	23604.9		1.12454	0.353421	0.41779	57774	7997.97		76668.7	4643.67		1.32704	0.0120214	0.0547302	53965.7	429.295		84582	7997.7		1.56733	0.00134929	0.0177463
ID: 04188	639	965											344962	7478.48		224097	35506		-1.53934	0.0101406	0.0878784	146518	25681.3		222157	16611.7		1.51624	0.00640658	0.0416428	210642	71984.3		283996	40775.9		1.34824	0.0997015	0.15797
ID: 04207	1142	966											68925.1	2339.45		73254.7	2523.82		1.06282	0.0749542	0.182017	89450.4	9470.54		158131	10992.2		1.76781	0.000602878	0.0181202	72209	6445.25		116913	18190.8		1.61909	0.00798439	0.0377858
ID: 04209	1695	975											323483	87907.7		487122	73688.6		1.50587	0.0535991	0.143557	417701	72084.8		645386	48388.1		1.54509	0.00523931	0.0371922	496388	95746.6		793228	69396.1		1.598	0.00608856	0.0328478
ID: 04226	1261	971											367325	103123		222992	16586.5		-1.64726	0.0405563	0.126573	267036	19493.5		470119	34610.6		1.76051	0.000449046	0.0171005	238662	31710.6		317892	80912.2		1.33197	0.0947304	0.153015
ID: 04245	1971	988											393445	75640.4		205780	38340.7		-1.91197	0.0157234	0.100337	251462	65346.8		264319	21582.6		1.05113	0.381233	0.420683	218184	12016.3		192176	5422.52		-1.13533	0.0134277	0.0489476
ID: 04301	2234	1009											117833	7838.11		182122	2215.6		1.54559	0.000359218	0.0408432	106000	26481.2		145872	15448.7		1.37615	0.0436971	0.101764	198602	35938		112336	31511.9		-1.76793	0.0176591	0.0555516
ID: 04302	546	995											66768.8	1914.94		35505	11516		-1.88055	0.0181569	0.101996	39707.8	5184.18		58693	5994.78		1.47812	0.00713566	0.0436893	39232.9	9862.06		46510.1	11484		1.18549	0.225928	0.284122
ID: 04347	2251	1006											37817	9065.76		51766.5	4323.37		1.36887	0.0470652	0.132941	40694.8	9804.9		40426.1	18720.3		-1.00665	0.491741	0.492654	46073.6	6130.53		24166	8614.59		-1.90655	0.0114935	0.0452755
ID: 04372	1627	1014											57897.4	35.1661		57273.6	15824.8		-1.01089	0.480571	0.489377	93645.3	11538.7		59158.5	10474.6		-1.58296	0.00928525	0.0491117	57814.7	13188.2		49618.8	9864.42		-1.16518	0.218662	0.276597
ID: 04411	1513	1023											30752.1	9965.64		24822.5	6598.51		-1.23888	0.235153	0.339666	19660.1	2541.82		19148.7	3444.87		-1.0267	0.423105	0.445396	11776.6	1228.07		7864.49	1171.85		-1.49744	0.00812028	0.0378257
ID: 04439	1713	1028											12526.9	3439.31		56301.9	73515.1		4.49446	0.241487	0.343534	9648.69	813.982		4644.61	741.485		-2.0774	0.000703899	0.0181825	12277.5	4012.73		6846.6	1735.53		-1.79322	0.0489052	0.0888361
ID: 04446	2067	1036											10274.9	574.07		10086.7	1911.13		-1.01866	0.452675	0.477595	9412.27	440.666		17036.3	2806.89		1.81001	0.00483918	0.0363742	13681.7	2611.03		5438.48	652.517		-2.51571	0.00303325	0.0242435
ID: 04495	588	1039											81077.1	16625.1		49267.2	15841.7		-1.64566	0.0595964	0.156459	93875	20323.3		156764	6400.59		1.66993	0.00346179	0.0328238	126690	44043.7		94608.2	5999.42		-1.33911	0.139701	0.204919
ID: 04516	844	1058											291156	29240.2		310639	29705.6		1.06691	0.261188	0.355081	409820	49691.4		643313	66976.9		1.56974	0.00417175	0.0352882	315664	53581.1		455143	150829		1.44186	0.102864	0.162029
ID: 04543	2312	1065											54890.5	18760.2		69464.1	19881.6		1.2655	0.236624	0.341129	74241.9	6736.96		44959	20922.3		-1.65132	0.0411288	0.0988373	79023.2	8948.41		38091.8	4921.76		-2.07455	0.00113081	0.0165708
ID: 04556	2325	1060											19466.5	10232		32715	11706.5		1.68057	0.143505	0.265248	25776.2	1458.21		16769	8164.25		-1.53713	0.066555	0.136786	31757.9	6684.88		15092.2	5242.47		-2.10425	0.013666	0.0493166
ID: 04565	1291	1061											7430.98	185.856		4947.88	774.489		-1.50185	0.0120042	0.0931024	6580.44	1446.59		12952.5	1982.91		1.96833	0.0054257	0.0378265	3771.55	730.211		10241.9	2242.44		2.71556	0.00447873	0.0286939
ID: 04585	1273	1070											216711	43819.2		174636	33609.9		-1.24093	0.15239	0.275339	270631	64703.2		238653	47721.6		-1.13399	0.26438	0.328648	163104	6544.72		271089	15456.2		1.66206	0.000184554	0.00644196
ID: 04628	2414	1073											8876.11	3338.23		12576.5	6988.43		1.41689	0.274565	0.364386	12904.1	3258.64		13638.4	3288.18		1.05691	0.398558	0.430474	19471.2	722.952		7964.55	1613.52		-2.44473	0.000176459	0.00644196
ID: 04667	1458	1081											23709.8	11706.3		14729.4	1145.24		-1.60969	0.122512	0.251312	23880.6	5115.28		18445.7	4587.77		-1.29464	0.121275	0.209946	13818.1	504.719		9125.3	628.52		-1.51426	0.000272104	0.00838858
ID: 04668	2368	1087											5195.37	898.3		7529.8	1543.69		1.44933	0.078638	0.186942	17824	22940.5		6546.73	1752.95		-2.72258	0.221857	0.299229	9558.63	2122.09		4294.28	1366.3		-2.2259	0.0112511	0.0449629
ID: 04728	1889	1100											170461	32453.8		173540	4661.95		1.01806	0.43561	0.466817	144238	68539.3		254342	28219.2		1.76336	0.0308944	0.08681	171821	8550.24		134809	5320.91		-1.27454	0.00156138	0.0187204
ID: 04735	1550	1103											73565.1	9398.98		51100.4	4871.16		-1.43962	0.017651	0.101996	40720.4	1693.02		98270.4	14468.6		2.4133	0.00119337	0.0229937	48011.6	11015.9		60765.5	15793.9		1.26564	0.157626	0.223386
ID: 04740	348	1102											21304.1	15993.9		5891.51	1218.14		-3.61607	0.0833362	0.193912	23898	17151.5		6841.15	2189.31		-3.49327	0.0813511	0.160228	12012.2	3157.08		2406.04	1176.36		-4.99252	0.00391261	0.0270622
ID: 04748	839	1122											439699	72171.5		359524	69515.8		-1.223	0.150389	0.273859	346670	36982		441316	31447.9		1.27301	0.0139331	0.0589562	292789	68837.2		537767	65102.3		1.8367	0.0055016	0.0315757
ID: 04765	785	1129											88090.7	4210.77		87004.9	10921.5		-1.01248	0.452873	0.477595	91609.4	23627.3		179799	10008.2		1.96267	0.00199814	0.0256666	94926.3	17881.8		109054	6743.35		1.14883	0.134808	0.201125
ID: 04774	1657	1109											52647.5	11960.3		40113.6	1765.14		-1.31246	0.0733947	0.179576	96314.3	3562.72		61974.7	12554.5		-1.55409	0.00517875	0.0370058	31833	9541.41		38008.5	5096.69		1.194	0.189368	0.248574
ID: 04782	1930	1103											40745.6	404.344		48972.4	8872.13		1.20191	0.151016	0.273859	35555.2	4910.86		60947.7	5508.57		1.71417	0.00198981	0.0256666	46953.1	7117.11		43305.5	16661.3		-1.08423	0.372445	0.407161
ID: 04790	1007	1120											429541	8699.19		279785	17823.6		-1.53525	0.000883227	0.0478932	310904	42256.7		416569	29479.8		1.33987	0.0118768	0.0547302	338523	35941.7		306540	27999.2		-1.10434	0.145439	0.210804
ID: 04797	1021	1140											1.89289e+06	28085.2		1.4093e+06	315817		-1.34314	0.0663634	0.169282	2.51494e+06	141163		1.53976e+06	221078		-1.63333	0.00149609	0.0237365	1.47196e+06	243017		1.69047e+06	161307		1.14845	0.132106	0.198251
ID: 04900	1718	1143											66439.2	17007.6		51813.7	18980.1		-1.28227	0.22339	0.334311	83139.4	12890.7		72294.7	10789.3		-1.15001	0.163202	0.251206	51372.9	14017.4		85599.6	8925.34		1.66624	0.011715	0.0454693
ID: 04955	2254	1151											19796.2	18320.7		8682.5	1579.8		-2.28001	0.168081	0.288505	14114.1	2445.44		17844.4	13337.4		1.26429	0.329295	0.383704	6080.54	966.476		11602.3	2137.64		1.90811	0.00756912	0.0369551
ID: 04966	250	1155											28702.9	15423.5		20889.3	3729.2		-1.37405	0.215067	0.327545	10291.9	1141.35		34405.8	3364.1		3.343	0.00014971	0.0118406	27612.5	21188.5		16127.7	7100.45		-1.71212	0.211837	0.26986
ID: 04971	1618	1158											66922.4	26541.5		51334.6	5530.82		-1.30365	0.181746	0.299631	56650.1	18693.7		86814.3	17582.2		1.53246	0.0557347	0.119069	51021.4	13231.5		92447.2	8349.69		1.81193	0.00506865	0.0303604
ID: 05011	972	1179											1.04905e+06	189629		975576	128575		-1.07531	0.31622	0.390449	1.10218e+06	253886		1.28861e+06	120067		1.16914	0.157162	0.24648	858378	227935		1.46898e+06	64232.5		1.71135	0.00555443	0.031682
ID: 05162	216	1224											690007	101257		752900	114284		1.09115	0.287944	0.372532	1.00114e+06	162413		1.40258e+06	743234		1.40099	0.206222	0.286521	965624	208843		1.56199e+06	85186.3		1.6176	0.00509289	0.0303604
ID: 05163	441	1203											548719	36164.5		462026	72656.9		-1.18764	0.114096	0.240712	235274	44504.1		598051	87417.5		2.54193	0.00152555	0.0237365	542026	187608		604271	44569.1		1.11484	0.302958	0.349741
ID: 05177	1876	1213											70709	902.361		70521.1	10141.9		-1.00266	0.490884	0.494551	111423	20204.4		66270.2	3739.59		-1.68135	0.00950143	0.0497672	65573.1	21136		57525.7	7512.2		-1.13989	0.284003	0.336377
ID: 05184	2210	1217											120200	1693.15		194401	9037.54		1.61732	0.000821914	0.0478932	120770	38299.1		115333	14572.2		-1.04714	0.41476	0.44188	131897	30138		105532	32632.6		-1.24984	0.181013	0.242625
ID: 05210	637	1243											1.17845e+07	1.08632e+06		5.97044e+06	107542		-1.97381	0.00104669	0.0478932	9.10201e+06	591377		8.80612e+06	1.14599e+06		-1.0336	0.355679	0.402122	6.30097e+06	1.07248e+06		6.65661e+06	174015		1.05644	0.300524	0.349468
ID: 05271	1872	1226											5963.52	544.977		8207.69	1261.13		1.37632	0.0533091	0.143443	11267.8	254.825		5347.85	1134.42		-2.10699	0.000456156	0.0171005	6976.1	1661.28		11748.3	12923		1.68408	0.280147	0.332963
ID: 05288	378	1249											230456	44244.3		114215	22438.3		-2.01773	0.0135491	0.095722	120351	42042.2		186596	141436		1.55042	0.240113	0.3124	141910	26604		286874	37938.4		2.02152	0.0028109	0.0233305
ID: 05306	1373	1259											46960.2	4856.72		54130.2	10963.4		1.15268	0.231935	0.338769	54175.6	15480.4		103475	13602.9		1.90999	0.00716765	0.0436893	69103.4	29970		59686.8	2777.52		-1.15777	0.308336	0.354307
ID: 05356	667	1279											2.2396e+06	439698		2.00946e+06	143583		-1.11453	0.216866	0.328649	1.51733e+06	204266		1.4495e+06	63855		-1.04679	0.306127	0.365202	1.53511e+06	335300		2.37505e+06	142985		1.54715	0.00812511	0.0378257
ID: 05359	2177	1267											154035	45484		186642	4551.68		1.21169	0.135378	0.259915	91733.1	10632.4		144443	6355.97		1.5746	0.000903071	0.0187387	213988	26300.8		125559	14835.9		-1.70428	0.00355973	0.025628
ID: 05371	2290	1256											12834.5	15993.9		7790.41	8397.83		-1.64747	0.331893	0.401022	3346.97	1214.95		20886.4	30613.9		6.24038	0.188772	0.27377	5392.67	1124.42		1927.78	438.123		-2.79736	0.00381721	0.0267452
ID: 05383	1315	1274											194848	10372.7		240541	16708.4		1.2345	0.0218739	0.104648	250647	31068.6		225912	22552.1		-1.10949	0.163479	0.251273	273004	13605.3		145569	12321		-1.87543	0.000137086	0.0062124
ID: 05415	2055	1282											55704.2	16268.3		66228.5	15123.2		1.18893	0.25566	0.352679	64249.4	4416.34		178966	13158.8		2.78549	6.91758e-05	0.0118406	65856.1	8906.59		60010.5	6513.91		-1.09741	0.20538	0.263815
ID: 05431	758	1286											128602	23130.5		122953	16704.7		-1.04595	0.383532	0.437955	98114.7	26568.9		234363	26053.8		2.38866	0.00158309	0.0237365	135878	36860		91294	14635.3		-1.48835	0.0616822	0.107582
ID: 05454	1209	1307											927901	52544.4		721221	60324.6		-1.28657	0.0148232	0.0998463	855920	6723.47		855577	199302		-1.0004	0.498884	0.498884	510524	29273.1		809424	145164		1.58548	0.0124932	0.0472987
ID: 05506	869	1317											1.29043e+06	194282		1.28224e+06	303886		-1.00639	0.487894	0.492458	753035	166265		1.43094e+06	14803.1		1.90023	0.00107623	0.0217676	1.29821e+06	126900		1.47423e+06	142980		1.13559	0.0929955	0.151118
ID: 05550	1302	1310											70499.5	4172.04		90769.4	29477.6		1.28752	0.213164	0.32671	74016.8	8103.81		119489	13358		1.61435	0.00363846	0.0335547	110058	4231.12		146491	15045.5		1.33104	0.00781729	0.0374883
ID: 05559	1258	1323											760480	256943		560561	147697		-1.35664	0.167546	0.288505	792846	211654		844662	116971		1.06535	0.364682	0.409461	546790	121354		929736	111482		1.70035	0.007899	0.0375464
ID: 05591	990	1343											2.45001e+06	280731		2.1457e+06	473470		-1.14182	0.242288	0.343534	3.0166e+06	201961		2.83441e+06	99244.2		-1.06428	0.11673	0.205133	2.36662e+06	329298		3.7614e+06	528826		1.58935	0.00893647	0.039333
ID: 05630	1358	1340											496319	17425.5		421858	23854.9		-1.17651	0.0168946	0.101839	425103	10036.2		439922	67586.7		1.03486	0.363127	0.408781	446208	56321.9		668693	96659.6		1.49861	0.0130913	0.0484204
ID: 05747	599	1369											1.28561e+06	174264		1.41615e+06	614364		1.10154	0.399006	0.44707	1.98134e+06	331352		1.22926e+06	36683.7		-1.61182	0.00871579	0.0473158	1.33019e+06	586946		1.41945e+06	157333		1.06711	0.405855	0.431456
ID: 05768	657	1360											43284	11036.9		37956.2	10961.1		-1.14037	0.316037	0.390449	32416.6	2676.36		22108.7	4973.75		-1.46624	0.0170748	0.0665073	22633.6	4569.46		39256.3	1211.21		1.73443	0.00183749	0.0200342
ID: 05769	1346	1371											241184	22255.8		189110	35627.8		-1.27537	0.0853713	0.196307	251868	31073.9		264428	21477		1.04987	0.297755	0.356579	197806	33158.7		334787	43316.3		1.6925	0.00608191	0.0328478
ID: 05820	305	1378											3776.52	79.1352		192223	313174		50.8994	0.239282	0.341967	38759.9	7363.95		16166.4	7147.95		-2.39756	0.00944427	0.0497091	12756	8296.82		9534.91	5162.54		-1.33782	0.299296	0.348747
ID: 05957	1030	1422											89698.8	18411		103682	35369.9		1.15589	0.32643	0.396641	64653.2	5898.74		135826	7949.84		2.10085	0.000119557	0.0118406	86786.3	8615.33		76824.8	9366.16		-1.12967	0.123326	0.188216
ID: 06022	624	1434											78716.3	18855.4		81467.7	13386.3		1.03495	0.428787	0.464987	159575	20555		86478	16646.2		-1.84527	0.0043663	0.0358664	82874.6	20981.8		107678	33653.6		1.29929	0.169813	0.234007
ID: 06047	1309	1445											96541.2	16787.7		66017.3	27787		-1.46236	0.134169	0.259611	115140	16449.7		68333.7	1496.96		-1.68497	0.00399842	0.0350997	70403.3	8906.07		37538.7	6889.49		-1.87549	0.00360177	0.0257372
ID: 06103	790	1454											18210.2	6095.58		16636.6	5006.57		-1.09459	0.385126	0.437955	84305.2	113812		20068.5	5002.29		-4.20088	0.192023	0.27564	10577.2	3366.78		45873.5	5657.37		4.33702	0.000374034	0.0103483
ID: 06132	1742	1468											43429	1786.53		77447.8	63844.6		1.78332	0.263185	0.355582	69815.7	8997.33		23768.4	5100.55		-2.93733	0.000760999	0.0181825	36324.3	5258.94		126785	22815.7		3.49036	0.00129688	0.0172758
ID: 06188	1713	1476											44343.4	3557.67		56525.1	23971.4		1.27471	0.273173	0.363968	74405.7	13076.4		15047.6	2994.39		-4.9447	0.000779033	0.0181825	22669.7	1829.24		20387.9	15324.3		-1.11192	0.405257	0.431456
ID: 06223	896	1486											21252.7	5227.69		41358	6974.31		1.94602	0.0209626	0.103311	21627.3	12571.7		116453	15795		5.38454	0.000620832	0.0181202	25497.5	5565.72		18747.3	2472.83		-1.36006	0.063657	0.109547
ID: 06235	585	1487											2.06041e+06	29782.5		1.69437e+06	257137		-1.21603	0.0765516	0.184373	2.48328e+06	460232		1.37726e+06	96723.4		-1.80306	0.00758987	0.0440038	1.35189e+06	289999		1.76583e+06	155134		1.30619	0.0473734	0.0880585
ID: 06240	856	1489											86346.4	5560.23		115490	50321.3		1.33752	0.247497	0.347268	93882.5	8866.97		79681.4	7632.95		-1.17822	0.05169	0.111995	99384.6	14078.8		54014	5815.84		-1.83998	0.00335154	0.0253194
ID: 06246	1713	1489											35729.1	1435.48		65364.2	53694.4		1.82944	0.256384	0.352679	61249.4	6728.65		10815.8	3265.42		-5.66293	0.000153631	0.0118406	16697.9	3114.42		11890.3	2188.52		-1.40432	0.046974	0.0878753
ID: 06247	1741	1495											73740.2	10329.2		89800.1	33278.6		1.21779	0.286015	0.37176	149842	6280.25		72153.6	26369.2		-2.07671	0.00384185	0.0342591	39009.9	8077.23		50811.4	18789		1.30253	0.187063	0.24742
ID: 06266	169	1499											31005.9	25620.1		32382.6	18794.7		1.0444	0.474023	0.487875	117309	18998.8		40919.4	26647.3		-2.86682	0.00778343	0.0440038	69954.2	7629.31		21762	13529.1		-3.21451	0.0028956	0.0234914
ID: 06267	290	1490											281382	77479.6		237175	114045		-1.18639	0.335597	0.403615	148002	74714.7		90940.7	59316.2		-1.62746	0.179357	0.265468	48260	17857.2		125255	32736.9		2.59542	0.0116231	0.0452755
ID: 06302	1718	1503											32021.2	1847.57		74282.7	78945.6		2.3198	0.26228	0.355081	60005.7	12792.8		12669.2	2437.34		-4.73633	0.00162627	0.0237365	51198.2	54009.8		11750.8	3144.6		-4.35698	0.137613	0.204242
ID: 06321	324	1515											133514	2090.15		73972.2	59093.1		-1.80492	0.134719	0.259611	352374	64692.9		61927.8	17475.6		-5.69008	0.000842391	0.0181825	101298	39635.4		56668.3	8826.9		-1.78757	0.0648438	0.111234
ID: 06329	1103	1523											485343	123181		570810	353803		1.17609	0.386804	0.438866	877362	112166		190374	23120.3		-4.60862	0.000242281	0.0126941	414233	91996.1		242760	50606.5		-1.70635	0.0237046	0.064589
ID: 06357	623	1510											46848.5	4194.03		48916.7	14552		1.04414	0.431856	0.465973	77551.9	5733.34		46238.3	6703.08		-1.67722	0.00177415	0.0245424	50789.7	6138.09		70470.7	30491.4		1.3875	0.167321	0.232055
ID: 06359	317	1515											72503.7	17237.8		28260.7	5815		-2.56553	0.0109129	0.0923386	157289	45827.6		29402.4	18378.1		-5.34955	0.00546889	0.0378265	63885.1	11082.1		40654.4	11291.4		-1.57142	0.0318809	0.0741368
ID: 06379	2272	1532											16260.1	2281.76		32912.4	11110.7		2.02412	0.0703471	0.175685	43713.6	7006.09		20424.5	1736.49		-2.14026	0.00251476	0.0285826	24081.9	12719.1		11386.4	2057.01		-2.11497	0.0815394	0.135148
ID: 06382	1014	1533											35665.5	3709.7		25235.4	11630.2		-1.41332	0.162604	0.283619	37325.9	6577.09		11295.7	1820.67		-3.30444	0.00136034	0.0237365	34558.4	20516.3		12338.5	2421.39		-2.80086	0.0679682	0.115311
ID: 06397	1254	1531											80129.5	10846		78145.6	44949.3		-1.02539	0.478562	0.489377	123436	15293.6		62322	13049.7		-1.98062	0.00311636	0.0309971	66481.6	23602.2		56093.3	12365.9		-1.1852	0.268261	0.322996
ID: 06514	1649	1577											108624	15778.4		112742	29301		1.03792	0.435667	0.466817	230667	18437.6		116993	14807.3		-1.97163	0.00056848	0.0181202	112578	9054.93		94111.8	25595.1		-1.19621	0.152037	0.218295
ID: 06524	549	1561											139644	62163.9		104724	31720.3		-1.33345	0.225501	0.334316	128324	27185		173225	27849.3		1.34991	0.0581678	0.122107	96550.8	23724		184314	24539.9		1.90898	0.00560821	0.031682
ID: 06662	625	1619											2.27481e+06	517833		2.41802e+06	805836		1.06296	0.421036	0.458944	4.89346e+06	1.06075e+06		2.30573e+06	269434		-2.1223	0.00745495	0.0440038	2.50827e+06	1.1015e+06		2.89952e+06	309200		1.15598	0.292746	0.343341
ID: 06720	1270	1619											499652	3200.97		553430	120778		1.10763	0.296198	0.377329	264647	50868.8		507146	57585.4		1.91631	0.00272343	0.0293858	490357	44505.5		694871	73813.6		1.41707	0.00736771	0.0365567
ID: 06729	2377	1632											165273	78125.2		103498	9359.27		-1.59687	0.117819	0.245893	261806	56575		174908	99956.5		-1.49682	0.130114	0.218968	210059	41388.9		105394	15350.2		-1.99309	0.00738588	0.0365567
ID: 06736	1479	1633											291015	79127.1		276524	65182.2		-1.0524	0.417751	0.457153	314733	3462.86		542856	32931.3		1.72481	0.000141293	0.0118406	297991	68349.9		334329	51458.6		1.12194	0.251372	0.305784
ID: 06742	992	1649											541449	27775.2		603860	62329.2		1.11527	0.145075	0.266672	542731	5660.23		568336	31954.6		1.04718	0.121757	0.210123	628533	46734.6		955514	122344		1.52023	0.00620231	0.0329669
ID: 06755	191	1657											310342	29709.3		278786	105448		-1.11319	0.360038	0.422262	926726	289295		241570	80636.2		-3.83627	0.00839841	0.0460803	484134	218746		297027	98275.7		-1.62993	0.12397	0.188931
ID: 06774	2238	1634											35165.9	2926.06		28209.7	8195.4		-1.24659	0.175071	0.29305	53743.4	7653.17		21910.4	7983.17		-2.45287	0.0037835	0.03402	42286.9	22958.3		21232.9	5250.29		-1.99157	0.0982217	0.156837
ID: 06807	197	1636											158849	24914.6		102526	37711.5		-1.54935	0.0835412	0.193912	348661	6624.35		105918	33849.6		-3.29179	0.000129992	0.0118406	153400	69318.8		101961	15441.7		-1.5045	0.138973	0.204919
ID: 06844	582	1655											204441	117224		242986	173434		1.18854	0.402676	0.44885	358969	52486.5		173199	42945.3		-2.07259	0.0045033	0.0358664	311096	72708.8		195719	56816.4		-1.5895	0.0481371	0.0883332
ID: 06902	1206	1681											149108	5000.89		125644	15187.1		-1.18675	0.0684052	0.173294	118164	21272.9		316491	39172.9		2.67841	0.000762987	0.0181825	178574	26669.1		103952	34124.3		-1.71785	0.0202828	0.0596325
ID: 06913	1346	1689											127786	32879.6		92336.9	12083.4		-1.38391	0.0835671	0.193912	156553	20845.2		104483	7271.43		-1.49835	0.00751758	0.0440038	93342.6	16516		111824	12919		1.198	0.10078	0.159445
ID: 06981	1774	1710											115380	27179.1		85153.2	29196.9		-1.35497	0.164959	0.286159	129963	9845.95		67000.1	18126.1		-1.93974	0.00307087	0.0309971	118618	31638.5		71206.1	13905.7		-1.66583	0.0381538	0.0805842
ID: 07021	762	1708											44784.1	2189		17183.5	2348.72		-2.60622	0.000473464	0.0408432	41206	13387.5		28120.6	12154.6		-1.46533	0.139156	0.227845	17873.4	9090.76		15222.6	1254.19		-1.17414	0.321564	0.366773
ID: 07209	1154	1769											366847	1472.98		224201	55323.3		-1.63624	0.0203394	0.102701	317994	32429.1		199834	18299		-1.59129	0.00267056	0.0293858	169209	48415.9		182046	24289.2		1.07586	0.351255	0.389521
ID: 07272	799	1788											640971	58757.7		742197	140811		1.15793	0.211585	0.326206	787582	74968.4		1.20244e+06	104189		1.52675	0.00249905	0.0285826	729517	232044		1.18524e+06	184282		1.62469	0.0280834	0.0696597
ID: 07297	1347	1790											186697	24430.1		235191	11688.7		1.25975	0.0262491	0.112022	208996	55659.6		391311	22554.1		1.87233	0.00313131	0.0309971	342495	55219.5		175139	59287		-1.95556	0.0116069	0.0452755
ID: 07529	596	1849											289475	56348		309340	105504		1.06862	0.414201	0.454652	260928	78568.8		302461	56990.8		1.15917	0.249877	0.316453	196121	21734.7		101821	28776.2		-1.92614	0.00529181	0.0306744
ID: 07542	816	1857											817339	171534		760880	119506		-1.0742	0.343281	0.408831	864406	220562		781720	31477.2		-1.10577	0.27767	0.341626	682651	140983		1.04966e+06	113675		1.53763	0.012335	0.0471967
ID: 08123	1630	1953											61107.6	7839.64		49311.9	10326.4		-1.23921	0.134881	0.259611	62620.1	10877.6		33989.2	2711.72		-1.84235	0.00573968	0.0391969	37761.4	3282.19		65791.5	34473.9		1.7423	0.116779	0.179059
ID: 08451	1028	2046											1.05674e+06	70910.2		910527	94858.2		-1.16058	0.0824756	0.193459	1.22977e+06	57815.3		811182	114118		-1.51603	0.00239007	0.0285188	747056	150537		657430	105077		-1.13633	0.222696	0.28104
ID: 08574	1254	2062											458081	4388.2		399360	124562		-1.14704	0.28605	0.37176	311353	35594.3		179426	38354.9		-1.73527	0.00599858	0.0404529	199375	16947.8		174661	53050.6		-1.1415	0.242488	0.298681
ID: 08957	1137	2121											89221.9	4754.17		86377.4	2271		-1.03293	0.208127	0.324053	67392.6	28976.6		52908.3	4240.85		-1.27376	0.21996	0.298913	72633.8	6805.57		44097	10510		-1.64714	0.00842646	0.0383684
ID: 09006	1014	2124											98744.8	16972.2		132005	49667.5		1.33683	0.223386	0.334311	116785	19161.2		36247	28312.6		-3.22192	0.00754696	0.0440038	63676.8	18319.5		40390.6	17041.9		-1.57653	0.0911289	0.148532
